# Supplementary material for: Four-layered [3.3]meta­cyclo­phane with ethene­tetra­carbo­nitrile
Source: Acta Crystallogr Sect E Struct Rep Online. 2014 Apr 30;70(Pt 5):o625–6. doi: 10.1107/S1600536814009362 (PMC4011271; doi:10.1107/S1600536814009362)
Supplement: Supplementary file 1 [file e-70-0o625-sup1.cif]

##############################################################################
#                                                                            #
# This CIF contains the data in a paper accepted for publication in          #
# Acta Crystallographica Section E. It conforms to the requirements of       #
# Notes for Authors for Acta Crystallographica Section E, and has been       #
# peer reviewed under the auspices of the IUCr Commission on Journals.       #
#                                                                            #
# Full details of the Crystallographic Information File format               #
# are given in the paper "The Crystallographic Information File (CIF):       #
# a New Standard Archive File for Crystallography" by S. R. Hall, F. H.      #
# Allen and I. D. Brown [Acta Cryst. (1991), A47, 655-685].                  #
#                                                                            #
# The current version of the core CIF dictionary is obtainable from          #
# ftp://ftp.iucr.org/pub/cif_core.dic.                                       #
#                                                                            #
# Software is freely available for graphical display of the structure(s)     #
# in this CIF. For information consult the CIF software page                 #
# http://www.iucr.org/resources/cif/software.                                #
#                                                                            #
# This file may be used for bona fide research purposes within the           #
# scientific community so long as proper attribution is given to the journal # 
# article from which it was obtained.                                        #
#                                                                            #
##############################################################################
data_General
_audit_creation_method     'by CrystalStructure 4.0'
_journal_date_recd_electronic     2014-03-01
_journal_date_accepted     2014-04-25
_journal_name_full     'Acta Crystallographica, Section E'
_journal_year     2014
_journal_volume     70
_journal_issue      5
_journal_page_first     o625
_journal_page_last     o626
_journal_paper_category     QO
_journal_paper_doi     10.1107/S1600536814009362
_journal_coeditor_code     GW2145
_publ_contact_author_name     'Masahiko Shibahara'
_publ_contact_author_address
;
Department of Chemistry
Faculty of Education and Welfare Science
Oita University
700 Dannoharu
Oita 870-1192
Japan
;
_publ_contact_author_email     'mshiba@oita-u.ac.jp'
_publ_section_title
;
Four-layered [3.3]metacyclophane with ethenetetracarbonitrile
;
loop_
    _publ_author_name
    _publ_author_address
    'Masahiko Shibahara'
;
Department of Chemistry
Faculty of Education and Welfare Science
Oita University
700 Dannoharu
Oita 870-1192
Japan
;
    'Motonori Watanabe'
;
International Institute for Carbon-Neutral Energy Research (I2CNER)
Kyushu University,
744 Motooka
Nishi-ku
Fukuoka 819-0395
Japan
;
    'Kenta Goto'
;
Institute for Materials Chemistry and Engineering (IMCE)
Kyushu University
6-10-1 Hakozaki
Higashi-ku
Fukuoka 812-8581
Japan
;
    'Teruo Shinmyozu'
;
Institute for Materials Chemistry and Engineering (IMCE)
Kyushu University
6-10-1 Hakozaki
Higashi-ku
Fukuoka 812-8581
Japan
;
data_I
_chemical_name_systematic
;\
Heptacyclo[21.13.1.1^5,19^.1^6,18^.1^10,14^.1^24,36^.1^28,32^]dotetraconta-\
1(37),5(40),6(41),10(42),11,13,18,23,28,30,32(39),36(38)-dodecaene--\
ethenetetracarbonitrile (1/2)
;
_chemical_formula_moiety     'C54 H48 N8'
_chemical_formula_sum     'C54 H48 N8'
_chemical_formula_iupac     'C42 H48, 2C6 N4'
_chemical_formula_weight     809.03
_chemical_melting_point     ?
_symmetry_cell_setting     triclinic
_symmetry_space_group_name_H-M     'P -1'
_symmetry_space_group_name_Hall     '-P 1'
loop_
    _symmetry_equiv_pos_site_id
    _symmetry_equiv_pos_as_xyz
    1 '+x,+y,+z'
    2 '-x,-y,-z'
_cell_length_a     9.563(3)
_cell_length_b     10.101(4)
_cell_length_c     11.679(4)
_cell_angle_alpha     96.365(14)
_cell_angle_beta     99.134(13)
_cell_angle_gamma     107.683(13)
_cell_volume     1045.9(6)
_cell_formula_units_Z     1
_cell_measurement_reflns_used     13845
_cell_measurement_theta_min     3.02
_cell_measurement_theta_max     27.48
_cell_measurement_temperature     123
_exptl_crystal_description     block
_exptl_crystal_colour     black
_exptl_crystal_size_max     0.350
_exptl_crystal_size_mid     0.156
_exptl_crystal_size_min     0.091
_exptl_crystal_density_diffrn     1.284
_exptl_crystal_density_meas     ?
_exptl_crystal_density_method     'not measured'
_exptl_crystal_F_000     428.00
_exptl_absorpt_coefficient_mu     0.077
_exptl_absorpt_correction_type     none
_diffrn_ambient_temperature     123
_diffrn_radiation_type     'Mo K\a'
_diffrn_radiation_wavelength     0.71075
_diffrn_measurement_device_type     'Rigaku R-AXIS RAPID'
_diffrn_measurement_method     '\w/2\q'
_diffrn_reflns_number     17470
_diffrn_reflns_av_R_equivalents     0.0504
_diffrn_reflns_theta_max     27.48
_diffrn_reflns_theta_full     27.48
_diffrn_measured_fraction_theta_max     0.997
_diffrn_measured_fraction_theta_full     0.997
_diffrn_reflns_limit_h_min     -12
_diffrn_reflns_limit_h_max     11
_diffrn_reflns_limit_k_min     -13
_diffrn_reflns_limit_k_max     13
_diffrn_reflns_limit_l_min     -15
_diffrn_reflns_limit_l_max     15
_diffrn_standards_number     0
_diffrn_standards_interval_count     .
_diffrn_standards_decay_%     ?
_refine_special_details
;
Refinement was performed using all reflections. The weighted <i>R</i>-factor
(<i>wR</i>) and goodness of fit (<i>S</i>) are based on <i>F</i>^2^.
<i>R</i>-factor (gt) are based on <i>F</i>. The threshold expression of
<i>F</i>^2^ > 2.0 \s(<i>F</i>^2^) is used only for calculating <i>R</i>-factor
(gt).
;
_reflns_number_total     4775
_reflns_number_gt     4141
_reflns_threshold_expression     F^2^>2\s(F^2^)
_refine_ls_structure_factor_coef     Fsqd
_refine_ls_R_factor_gt     0.0596
_refine_ls_wR_factor_ref     0.1782
_refine_ls_goodness_of_fit_ref     0.995
_refine_ls_number_reflns     4775
_refine_ls_number_parameters     394
_refine_ls_number_restraints     0
_refine_ls_hydrogen_treatment     refxyz
_refine_ls_weighting_scheme     calc
_refine_ls_weighting_details
            'w = 1/[\s^2^(Fo^2^)+(0.1296P)^2^+0.1947P] where P=(Fo^2^+2Fc^2^)/3'
_atom_sites_solution_hydrogens     geom
_atom_sites_solution_primary     direct
_atom_sites_solution_secondary     difmap
_refine_ls_shift/su_max     0.000
_refine_diff_density_max     0.800
_refine_diff_density_min     -0.500
_refine_ls_extinction_method     none
_refine_ls_extinction_coef     ?
loop_
    _atom_type_symbol
    _atom_type_description
    _atom_type_scat_dispersion_real
    _atom_type_scat_dispersion_imag
    _atom_type_scat_source
    'C' 'C' 0.003 0.002
;
International Tables for Crystallography
(1992, Vol. C, Tables 4.2.6.8 and 6.1.1.4)
;
    'H' 'H' 0.000 0.000
;
International Tables for Crystallography
(1992, Vol. C, Table 6.1.1.4)
;
    'N' 'N' 0.006 0.003
;
International Tables for Crystallography
(1992, Vol. C, Tables 4.2.6.8 and 6.1.1.4)
;
_computing_data_collection     'RAPID-AUTO (Rigaku, 1998)'
_computing_cell_refinement     'RAPID-AUTO (Rigaku, 1998)'
_computing_data_reduction     'RAPID-AUTO (Rigaku, 1998)'
_computing_structure_solution     '<i>SHELXD</i> (Schneider & Sheldrick, 2002)'
_computing_structure_refinement     'SHELXL97 (Sheldrick, 2008)'
_computing_molecular_graphics     'CrystalStructure (Rigaku, 2010)'
_computing_publication_material     'CrystalStructure (Rigaku, 2010)'
loop_
    _atom_site_type_symbol
    _atom_site_label
    _atom_site_fract_x
    _atom_site_fract_y
    _atom_site_fract_z
    _atom_site_U_iso_or_equiv
    _atom_site_adp_type
    _atom_site_calc_flag
    _atom_site_refinement_flags
    _atom_site_occupancy
    _atom_site_symmetry_multiplicity
    _atom_site_disorder_assembly
    _atom_site_disorder_group
    N N1 0.30526(16) 0.71021(14) 0.53324(14) 0.0447(4) Uani d . 1.0 2 . .
    N N2 -0.13890(17) 0.62272(16) 0.31010(12) 0.0437(4) Uani d . 1.0 2 . .
    N N3 0.70465(15) 0.29951(14) 0.04664(13) 0.0426(4) Uani d . 1.0 2 . .
    N N4 0.63339(18) -0.04481(19) 0.23634(12) 0.0507(4) Uani d . 1.0 2 . .
    C C1 0.27496(16) 0.35932(14) 0.38821(12) 0.0292(3) Uani d . 1.0 2 . .
    C C2 0.17966(15) 0.23727(14) 0.41376(11) 0.0271(3) Uani d . 1.0 2 . .
    C C3 0.02899(16) 0.18988(15) 0.35613(12) 0.0308(3) Uani d . 1.0 2 . .
    C C4 -0.02123(17) 0.26252(16) 0.27325(13) 0.0344(4) Uani d . 1.0 2 . .
    C C5 0.07747(18) 0.38055(16) 0.24516(12) 0.0344(4) Uani d . 1.0 2 . .
    C C6 0.22797(17) 0.42945(14) 0.30050(13) 0.0314(4) Uani d . 1.0 2 . .
    C C7 0.3425(3) 0.54751(16) 0.26353(17) 0.0421(4) Uani d . 1.0 2 . .
    C C8 0.46096(18) 0.50271(16) 0.21084(14) 0.0379(4) Uani d . 1.0 2 . .
    C C9 0.40369(16) 0.39146(14) 0.10058(13) 0.0306(3) Uani d . 1.0 2 . .
    C C10 0.33220(14) 0.23804(13) 0.11189(12) 0.0247(3) Uani d . 1.0 2 . .
    C C11 0.22263(14) 0.14374(13) 0.01981(11) 0.0232(3) Uani d . 1.0 2 . .
    C C12 0.16183(14) 0.00361(13) 0.03416(11) 0.0237(3) Uani d . 1.0 2 . .
    C C13 0.19319(14) -0.04508(13) 0.13956(11) 0.0232(3) Uani d . 1.0 2 . .
    C C14 0.30253(14) 0.04905(13) 0.23209(11) 0.0235(3) Uani d . 1.0 2 . .
    C C15 0.37473(14) 0.18541(13) 0.21330(12) 0.0251(3) Uani d . 1.0 2 . .
    C C16 0.34394(15) 0.00796(14) 0.35098(12) 0.0271(3) Uani d . 1.0 2 . .
    C C17 0.23470(17) 0.00835(14) 0.43550(12) 0.0309(3) Uani d . 1.0 2 . .
    C C18 0.23976(18) 0.15347(15) 0.49632(12) 0.0332(4) Uani d . 1.0 2 . .
    C C19 0.15916(14) 0.18891(14) -0.09117(11) 0.0248(3) Uani d . 1.0 2 . .
    C C20 0.11033(14) -0.19487(13) 0.15283(12) 0.0253(3) Uani d . 1.0 2 . .
    C C21 -0.04379(14) -0.26541(13) 0.07162(11) 0.0240(3) Uani d . 1.0 2 . .
    C C22 0.0677(9) 0.5125(7) 0.5331(7) 0.0274(14) Uani d . 0.2000 2 . .
    C C23 0.0276(2) 0.55598(17) 0.47359(15) 0.0251(4) Uani d . 0.8000 2 . .
    C C24 0.18542(17) 0.63929(15) 0.51109(13) 0.0343(4) Uani d . 1.0 2 . .
    C C25 -0.07150(17) 0.58885(15) 0.38230(12) 0.0332(4) Uani d . 1.0 2 . .
    C C26 0.5541(3) 0.0410(3) 0.0464(3) 0.0283(5) Uani d . 0.5600 2 . .
    C C27 0.4895(4) -0.0541(4) 0.0308(3) 0.0263(6) Uani d . 0.4400 2 . .
    C C28 0.62892(17) 0.18694(17) 0.03210(17) 0.0426(4) Uani d . 1.0 2 . .
    C C29 0.58456(17) -0.02573(17) 0.14916(13) 0.0354(4) Uani d . 1.0 2 . .
    H H1 0.383(2) 0.3942(18) 0.4314(15) 0.033(5) Uiso d . 1.0 2 . .
    H H2 -0.045(3) 0.101(3) 0.3716(17) 0.049(6) Uiso d . 1.0 2 . .
    H H3 -0.131(3) 0.228(2) 0.2321(16) 0.041(5) Uiso d . 1.0 2 . .
    H H4 0.041(3) 0.428(3) 0.1855(19) 0.050(6) Uiso d . 1.0 2 . .
    H H5 0.297(3) 0.587(3) 0.205(3) 0.081(8) Uiso d . 1.0 2 . .
    H H6 0.390(3) 0.626(3) 0.327(2) 0.058(6) Uiso d . 1.0 2 . .
    H H7 0.534(3) 0.588(3) 0.1889(17) 0.051(6) Uiso d . 1.0 2 . .
    H H8 0.530(3) 0.469(2) 0.2774(17) 0.042(5) Uiso d . 1.0 2 . .
    H H9 0.322(3) 0.419(3) 0.0470(18) 0.051(6) Uiso d . 1.0 2 . .
    H H10 0.488(2) 0.3976(19) 0.0554(16) 0.043(5) Uiso d . 1.0 2 . .
    H H11 0.0882(17) -0.0620(16) -0.0336(14) 0.021(4) Uiso d . 1.0 2 . .
    H H12 0.4578(18) 0.2534(17) 0.2809(14) 0.027(4) Uiso d . 1.0 2 . .
    H H13 0.452(2) 0.0727(18) 0.3944(15) 0.033(5) Uiso d . 1.0 2 . .
    H H14 0.3556(17) -0.0871(17) 0.3366(13) 0.024(4) Uiso d . 1.0 2 . .
    H H15 0.260(2) -0.0488(19) 0.4963(16) 0.038(5) Uiso d . 1.0 2 . .
    H H16 0.125(2) -0.0487(19) 0.3960(16) 0.037(5) Uiso d . 1.0 2 . .
    H H17 0.179(3) 0.138(2) 0.5597(18) 0.048(5) Uiso d . 1.0 2 . .
    H H18 0.352(3) 0.212(3) 0.5384(18) 0.050(6) Uiso d . 1.0 2 . .
    H H19 0.1086(18) 0.0987(18) -0.1549(14) 0.029(4) Uiso d . 1.0 2 . .
    H H20 0.242(2) 0.2516(18) -0.1231(15) 0.034(5) Uiso d . 1.0 2 . .
    H H21 0.0979(19) -0.1933(17) 0.2372(14) 0.029(4) Uiso d . 1.0 2 . .
    H H22 0.1777(19) -0.2508(18) 0.1392(15) 0.035(5) Uiso d . 1.0 2 . .
    H H23 -0.0359(18) -0.2743(17) -0.0123(15) 0.029(4) Uiso d . 1.0 2 . .
    H H24 -0.0813(19) -0.3631(18) 0.0886(14) 0.028(4) Uiso d . 1.0 2 . .
loop_
    _atom_site_aniso_label
    _atom_site_aniso_U_11
    _atom_site_aniso_U_22
    _atom_site_aniso_U_33
    _atom_site_aniso_U_12
    _atom_site_aniso_U_13
    _atom_site_aniso_U_23
    N1 0.0341(8) 0.0348(7) 0.0587(9) 0.0038(6) 0.0098(6) 0.0017(6)
    N2 0.0523(9) 0.0596(9) 0.0346(7) 0.0334(7) 0.0143(6) 0.0209(7)
    N3 0.0335(7) 0.0360(7) 0.0599(9) 0.0112(6) 0.0152(6) 0.0066(6)
    N4 0.0539(9) 0.0834(12) 0.0354(8) 0.0470(9) 0.0129(7) 0.0190(7)
    C1 0.0316(8) 0.0267(7) 0.0322(7) 0.0119(6) 0.0093(6) 0.0056(6)
    C2 0.0324(7) 0.0262(7) 0.0252(7) 0.0116(6) 0.0086(5) 0.0048(5)
    C3 0.0321(8) 0.0283(7) 0.0326(7) 0.0101(6) 0.0100(6) 0.0023(6)
    C4 0.0354(8) 0.0381(8) 0.0310(7) 0.0181(6) 0.0033(6) -0.0021(6)
    C5 0.0500(9) 0.0357(8) 0.0272(7) 0.0266(7) 0.0097(6) 0.0064(6)
    C6 0.0422(8) 0.0266(7) 0.0336(7) 0.0178(6) 0.0160(6) 0.0077(6)
    C7 0.0601(11) 0.0261(7) 0.0492(10) 0.0170(7) 0.0262(8) 0.0138(7)
    C8 0.0360(8) 0.0302(7) 0.0450(9) 0.0051(6) 0.0083(7) 0.0134(7)
    C9 0.0333(8) 0.0256(7) 0.0385(8) 0.0108(6) 0.0145(6) 0.0144(6)
    C10 0.0235(7) 0.0250(6) 0.0318(7) 0.0118(5) 0.0111(5) 0.0119(5)
    C11 0.0222(6) 0.0262(6) 0.0288(7) 0.0136(5) 0.0102(5) 0.0121(5)
    C12 0.0211(6) 0.0263(7) 0.0285(7) 0.0113(5) 0.0080(5) 0.0104(5)
    C13 0.0214(6) 0.0251(6) 0.0294(7) 0.0124(5) 0.0087(5) 0.0111(5)
    C14 0.0219(6) 0.0265(6) 0.0279(7) 0.0130(5) 0.0081(5) 0.0104(5)
    C15 0.0235(7) 0.0260(7) 0.0296(7) 0.0110(5) 0.0079(5) 0.0088(5)
    C16 0.0282(7) 0.0271(7) 0.0285(7) 0.0115(5) 0.0043(5) 0.0104(5)
    C17 0.0395(8) 0.0282(7) 0.0295(7) 0.0137(6) 0.0098(6) 0.0119(6)
    C18 0.0447(9) 0.0305(7) 0.0274(7) 0.0153(6) 0.0073(6) 0.0088(6)
    C19 0.0249(7) 0.0279(7) 0.0275(7) 0.0125(5) 0.0087(5) 0.0126(5)
    C20 0.0249(7) 0.0249(6) 0.0308(7) 0.0115(5) 0.0073(5) 0.0126(5)
    C21 0.0266(7) 0.0223(6) 0.0268(7) 0.0113(5) 0.0065(5) 0.0086(5)
    C22 0.040(5) 0.017(3) 0.031(4) 0.010(4) 0.019(3) 0.012(3)
    C23 0.0266(10) 0.0231(8) 0.0266(9) 0.0084(8) 0.0064(7) 0.0061(7)
    C24 0.0343(8) 0.0280(7) 0.0386(8) 0.0063(6) 0.0121(6) 0.0022(6)
    C25 0.0437(9) 0.0334(7) 0.0293(7) 0.0195(6) 0.0101(6) 0.0101(6)
    C26 0.0248(12) 0.0312(16) 0.0336(16) 0.0135(12) 0.0075(11) 0.0101(11)
    C27 0.0206(14) 0.0318(19) 0.0283(17) 0.0114(14) 0.0046(12) 0.0046(14)
    C28 0.0300(8) 0.0343(8) 0.0663(11) 0.0112(7) 0.0186(7) 0.0048(8)
    C29 0.0316(8) 0.0508(9) 0.0325(8) 0.0241(7) 0.0081(6) 0.0110(7)
_geom_special_details
;
ENTER SPECIAL DETAILS OF THE MOLECULAR GEOMETRY
;
loop_
    _geom_bond_atom_site_label_1
    _geom_bond_atom_site_label_2
    _geom_bond_site_symmetry_1
    _geom_bond_site_symmetry_2
    _geom_bond_distance
    _geom_bond_publ_flag
    N1 C24 . . 1.1223(19) yes
    N2 C25 . . 1.126(3) yes
    N3 C28 . . 1.124(2) yes
    N4 C29 . . 1.113(3) yes
    C1 C2 . . 1.3873(19) yes
    C1 C6 . . 1.400(3) yes
    C2 C3 . . 1.4000(19) yes
    C2 C18 . . 1.509(3) yes
    C3 C4 . . 1.389(3) yes
    C4 C5 . . 1.386(3) yes
    C5 C6 . . 1.391(3) yes
    C6 C7 . . 1.510(3) yes
    C7 C8 . . 1.529(3) yes
    C8 C9 . . 1.517(2) yes
    C9 C10 . . 1.5221(19) yes
    C10 C11 . . 1.4037(16) yes
    C10 C15 . . 1.403(2) yes
    C11 C12 . . 1.3975(19) yes
    C11 C19 . . 1.519(2) yes
    C12 C13 . . 1.398(2) yes
    C13 C14 . . 1.4052(16) yes
    C13 C20 . . 1.5178(18) yes
    C14 C15 . . 1.3997(18) yes
    C14 C16 . . 1.520(2) yes
    C16 C17 . . 1.547(3) yes
    C17 C18 . . 1.540(3) yes
    C19 C21 . 2_555 1.557(3) yes
    C20 C21 . . 1.5323(17) yes
    C22 C22 . 2_566 1.333(11) yes
    C22 C24 . . 1.504(7) yes
    C22 C25 . 2_566 1.504(8) yes
    C23 C23 . 2_566 1.354(3) yes
    C23 C24 . . 1.454(3) yes
    C23 C25 . . 1.447(3) yes
    C26 C26 . 2_655 1.362(4) yes
    C26 C27 . 2_655 0.972(5) yes
    C26 C28 . . 1.472(4) yes
    C26 C29 . . 1.472(4) yes
    C27 C27 . 2_655 1.356(6) yes
    C27 C28 . 2_655 1.488(4) yes
    C27 C29 . . 1.475(4) yes
    C1 H1 . . 1.007(17) no
    C3 H2 . . 1.01(2) no
    C4 H3 . . 1.015(19) no
    C5 H4 . . 0.97(3) no
    C7 H5 . . 0.95(3) no
    C7 H6 . . 0.96(2) no
    C8 H7 . . 1.02(2) no
    C8 H8 . . 1.09(2) no
    C9 H9 . . 1.05(3) no
    C9 H10 . . 1.02(2) no
    C12 H11 . . 0.992(13) no
    C15 H12 . . 1.037(14) no
    C16 H13 . . 1.047(15) no
    C16 H14 . . 0.999(18) no
    C17 H15 . . 1.01(2) no
    C17 H16 . . 1.029(17) no
    C18 H17 . . 1.01(3) no
    C18 H18 . . 1.060(19) no
    C19 H19 . . 1.042(15) no
    C19 H20 . . 1.006(18) no
    C20 H21 . . 1.010(18) no
    C20 H22 . . 1.00(2) no
    C21 H23 . . 0.991(18) no
    C21 H24 . . 0.996(18) no
loop_
    _geom_contact_atom_site_label_1
    _geom_contact_atom_site_label_2
    _geom_contact_distance
    _geom_contact_site_symmetry_1
    _geom_contact_site_symmetry_2
    _geom_contact_publ_flag
    N1 C22 3.499(8) . 2_566 no
    N1 C23 3.470(3) . 2_566 no
    N1 C25 3.523(3) . . no
    N1 C25 3.515(3) . 2_566 no
    N2 C22 3.503(8) . . no
    N2 C23 3.478(3) . 2_566 no
    N2 C24 3.528(3) . . no
    N2 C24 3.517(3) . 2_566 no
    N3 C26 3.504(3) . 2_655 no
    N3 C27 3.506(4) . . no
    N3 C29 3.544(3) . . no
    N3 C29 3.531(2) . 2_655 no
    N4 C26 3.509(4) . 2_655 no
    N4 C27 3.514(4) . 2_655 no
    N4 C28 3.527(3) . . no
    N4 C28 3.535(3) . 2_655 no
    C1 C4 2.757(2) . . no
    C1 C8 3.134(3) . . no
    C1 C10 3.508(3) . . no
    C1 C14 3.550(3) . . no
    C1 C15 3.002(3) . . no
    C1 C17 3.563(3) . . no
    C2 C5 2.794(3) . . no
    C2 C14 3.279(3) . . no
    C2 C15 3.308(3) . . no
    C2 C16 3.251(3) . . no
    C3 C6 2.800(2) . . no
    C3 C17 3.175(3) . . no
    C5 C8 3.600(3) . . no
    C6 C9 3.140(3) . . no
    C6 C10 3.241(3) . . no
    C6 C15 3.329(3) . . no
    C7 C10 3.383(3) . . no
    C8 C15 3.062(3) . . no
    C9 C19 3.0140(18) . . no
    C9 C21 3.476(2) . 2_555 no
    C10 C13 2.843(2) . . no
    C10 C21 3.316(2) . 2_555 no
    C11 C12 3.444(2) . 2_555 no
    C11 C14 2.831(2) . . no
    C12 C12 3.048(2) . 2_555 no
    C12 C15 2.7237(17) . . no
    C12 C19 3.310(2) . 2_555 no
    C12 C21 2.9550(19) . . no
    C12 C21 3.448(3) . 2_555 no
    C13 C17 3.379(3) . . no
    C13 C19 3.1660(19) . 2_555 no
    C14 C18 3.354(3) . . no
    C15 C17 3.522(3) . . no
    C16 C20 3.0117(18) . . no
    C17 C20 3.506(2) . . no
    N1 C6 3.515(3) . . no
    N1 C7 3.509(3) . . no
    N1 C17 3.547(3) . 1_565 no
    N2 C2 3.504(3) . 2_566 no
    N2 C8 3.594(3) . 1_455 no
    N2 C18 3.469(3) . 2_566 no
    N2 C19 3.368(3) . 2_565 no
    N2 C20 3.453(3) . 1_565 no
    N2 C21 3.277(3) . 1_565 no
    N3 C4 3.553(3) . 1_655 no
    N3 C9 3.408(3) . . no
    N3 C20 3.402(3) . 2_655 no
    N4 C14 3.563(3) . . no
    N4 C16 3.414(3) . . no
    N4 C18 3.576(3) . 2_656 no
    N4 C19 3.347(3) . 2_655 no
    C1 C22 3.396(9) . . no
    C1 C24 3.428(3) . . no
    C2 N2 3.504(3) . 2_566 no
    C2 C22 3.499(9) . . no
    C2 C23 3.571(3) . 2_566 no
    C2 C25 3.284(3) . 2_566 no
    C3 C22 3.544(8) . . no
    C3 C22 3.573(9) . 2_566 no
    C3 C23 3.300(3) . 2_566 no
    C3 C24 3.486(3) . 2_566 no
    C3 C25 3.469(3) . 2_566 no
    C4 N3 3.553(3) . 1_455 no
    C4 C22 3.534(7) . . no
    C4 C22 3.204(8) . 2_566 no
    C4 C23 3.428(3) . . no
    C4 C23 3.321(3) . 2_566 no
    C4 C24 3.382(3) . 2_566 no
    C4 C25 3.598(3) . . no
    C5 C22 3.504(8) . . no
    C5 C22 3.351(9) . 2_566 no
    C5 C23 3.218(3) . . no
    C5 C25 3.289(3) . . no
    C6 N1 3.515(3) . . no
    C6 C22 3.468(9) . . no
    C6 C23 3.397(3) . . no
    C6 C24 3.224(3) . . no
    C7 N1 3.509(3) . . no
    C8 N2 3.594(3) . 1_655 no
    C9 N3 3.408(3) . . no
    C9 C28 3.526(3) . . no
    C10 C26 3.434(4) . . no
    C10 C27 3.358(5) . 2_655 no
    C10 C28 3.288(3) . . no
    C11 C26 3.356(4) . 2_655 no
    C11 C27 3.265(5) . 2_655 no
    C11 C29 3.269(3) . 2_655 no
    C12 C26 3.151(4) . 2_655 no
    C12 C27 3.362(5) . . no
    C12 C27 3.436(4) . 2_655 no
    C12 C28 3.288(3) . 2_655 no
    C12 C29 3.456(3) . 2_655 no
    C13 C26 3.491(4) . 2_655 no
    C13 C27 3.305(4) . . no
    C13 C28 3.300(3) . 2_655 no
    C14 N4 3.563(3) . . no
    C14 C26 3.497(4) . . no
    C14 C27 3.426(5) . . no
    C14 C29 3.269(3) . . no
    C15 C26 3.289(4) . . no
    C15 C27 3.580(5) . . no
    C15 C27 3.599(4) . 2_655 no
    C15 C28 3.465(3) . . no
    C15 C29 3.444(3) . . no
    C16 N4 3.414(3) . . no
    C17 N1 3.547(3) . 1_545 no
    C18 N2 3.469(3) . 2_566 no
    C18 N4 3.576(3) . 2_656 no
    C19 N2 3.368(3) . 2_565 no
    C19 N4 3.347(3) . 2_655 no
    C19 C29 3.452(3) . 2_655 no
    C20 N2 3.453(3) . 1_545 no
    C20 N3 3.402(3) . 2_655 no
    C20 C28 3.538(3) . 2_655 no
    C21 N2 3.277(3) . 1_545 no
    C22 C1 3.396(9) . . no
    C22 C2 3.499(9) . . no
    C22 C3 3.544(8) . . no
    C22 C3 3.573(9) . 2_566 no
    C22 C4 3.534(7) . . no
    C22 C4 3.204(8) . 2_566 no
    C22 C5 3.504(8) . . no
    C22 C5 3.351(9) . 2_566 no
    C22 C6 3.468(9) . . no
    C23 C2 3.571(3) . 2_566 no
    C23 C3 3.300(3) . 2_566 no
    C23 C4 3.428(3) . . no
    C23 C4 3.321(3) . 2_566 no
    C23 C5 3.218(3) . . no
    C23 C6 3.397(3) . . no
    C24 C1 3.428(3) . . no
    C24 C3 3.486(3) . 2_566 no
    C24 C4 3.382(3) . 2_566 no
    C24 C6 3.224(3) . . no
    C25 C2 3.284(3) . 2_566 no
    C25 C3 3.469(3) . 2_566 no
    C25 C4 3.598(3) . . no
    C25 C5 3.289(3) . . no
    C26 C10 3.434(4) . . no
    C26 C11 3.356(4) . 2_655 no
    C26 C12 3.151(4) . 2_655 no
    C26 C13 3.491(4) . 2_655 no
    C26 C14 3.497(4) . . no
    C26 C15 3.289(4) . . no
    C27 C10 3.358(5) . 2_655 no
    C27 C11 3.265(5) . 2_655 no
    C27 C12 3.362(5) . . no
    C27 C12 3.436(4) . 2_655 no
    C27 C13 3.305(4) . . no
    C27 C14 3.426(5) . . no
    C27 C15 3.580(5) . . no
    C27 C15 3.599(4) . 2_655 no
    C28 C9 3.526(3) . . no
    C28 C10 3.288(3) . . no
    C28 C12 3.288(3) . 2_655 no
    C28 C13 3.300(3) . 2_655 no
    C28 C15 3.465(3) . . no
    C28 C20 3.538(3) . 2_655 no
    C29 C11 3.269(3) . 2_655 no
    C29 C12 3.456(3) . 2_655 no
    C29 C14 3.269(3) . . no
    C29 C15 3.444(3) . . no
    C29 C19 3.452(3) . 2_655 no
    C1 H2 3.321(19) . . no
    C1 H4 3.27(3) . . no
    C1 H5 3.30(3) . . no
    C1 H6 2.80(3) . . no
    C1 H8 2.92(2) . . no
    C1 H12 2.70(2) . . no
    C1 H17 3.19(3) . . no
    C1 H18 2.58(3) . . no
    C2 H3 3.33(2) . . no
    C2 H12 3.257(19) . . no
    C2 H13 3.51(2) . . no
    C2 H15 3.41(2) . . no
    C2 H16 2.75(2) . . no
    C3 H1 3.299(16) . . no
    C3 H4 3.28(3) . . no
    C3 H16 2.89(3) . . no
    C3 H17 2.77(2) . . no
    C3 H18 3.39(2) . . no
    C3 H19 3.304(15) . 2_555 no
    C4 H11 3.119(15) . 2_555 no
    C4 H19 3.547(17) . 2_555 no
    C4 H23 3.189(18) . 2_555 no
    C5 H1 3.308(18) . . no
    C5 H2 3.31(2) . . no
    C5 H5 2.62(3) . . no
    C5 H6 3.17(2) . . no
    C5 H9 3.52(3) . . no
    C5 H11 3.587(14) . 2_555 no
    C5 H23 2.731(17) . 2_555 no
    C6 H3 3.327(18) . . no
    C6 H7 3.41(2) . . no
    C6 H8 2.86(2) . . no
    C6 H9 3.23(3) . . no
    C6 H12 3.24(2) . . no
    C6 H23 3.504(15) . 2_555 no
    C7 H1 2.681(19) . . no
    C7 H4 2.72(2) . . no
    C7 H9 2.66(2) . . no
    C7 H10 3.42(2) . . no
    C7 H12 3.484(19) . . no
    C8 H1 3.023(19) . . no
    C8 H12 2.726(18) . . no
    C9 H5 2.74(3) . . no
    C9 H6 3.39(3) . . no
    C9 H12 2.719(18) . . no
    C9 H20 2.789(15) . . no
    C9 H23 3.299(16) . 2_555 no
    C9 H24 3.410(17) . 2_555 no
    C10 H7 3.411(19) . . no
    C10 H8 2.817(16) . . no
    C10 H11 3.289(13) . . no
    C10 H19 3.368(15) . . no
    C10 H20 2.773(18) . . no
    C10 H23 3.033(18) . 2_555 no
    C11 H9 2.62(2) . . no
    C11 H10 2.944(17) . . no
    C11 H11 2.870(16) . 2_555 no
    C11 H12 3.338(15) . . no
    C11 H23 2.52(2) . 2_555 no
    C11 H24 3.20(2) . 2_555 no
    C12 H3 3.592(19) . 2_555 no
    C12 H11 2.630(18) . 2_555 no
    C12 H19 2.543(18) . . no
    C12 H19 3.099(18) . 2_555 no
    C12 H20 3.245(19) . . no
    C12 H21 3.274(18) . . no
    C12 H22 3.00(2) . . no
    C12 H23 2.804(15) . . no
    C12 H23 3.324(19) . 2_555 no
    C13 H11 3.309(18) . 2_555 no
    C13 H12 3.339(14) . . no
    C13 H13 3.388(16) . . no
    C13 H14 2.715(16) . . no
    C13 H16 3.165(19) . . no
    C13 H19 2.809(18) . 2_555 no
    C13 H23 2.842(14) . . no
    C13 H24 3.394(15) . . no
    C14 H11 3.302(14) . . no
    C14 H15 3.390(19) . . no
    C14 H16 2.82(2) . . no
    C14 H21 2.643(15) . . no
    C14 H22 2.905(17) . . no
    C15 H1 3.098(18) . . no
    C15 H8 2.754(18) . . no
    C15 H9 3.32(3) . . no
    C15 H10 3.044(19) . . no
    C15 H13 2.620(19) . . no
    C15 H14 3.215(17) . . no
    C16 H12 2.663(17) . . no
    C16 H17 3.45(3) . . no
    C16 H18 2.81(2) . . no
    C16 H21 2.634(14) . . no
    C16 H22 3.205(15) . . no
    C17 H2 3.10(3) . . no
    C17 H12 3.597(17) . . no
    C17 H21 2.756(15) . . no
    C18 H1 2.659(18) . . no
    C18 H2 2.74(2) . . no
    C18 H12 3.556(18) . . no
    C18 H13 2.78(2) . . no
    C18 H14 3.449(18) . . no
    C19 H9 2.574(18) . . no
    C19 H10 3.277(16) . . no
    C19 H11 2.610(16) . . no
    C19 H11 3.005(17) . 2_555 no
    C19 H21 2.776(17) . 2_555 no
    C19 H22 3.44(2) . 2_555 no
    C20 H11 2.695(17) . . no
    C20 H14 2.762(14) . . no
    C20 H16 3.013(18) . . no
    C20 H19 2.56(2) . 2_555 no
    C20 H20 3.198(19) . 2_555 no
    C21 H4 3.27(3) . 2_555 no
    C21 H9 2.697(19) . 2_555 no
    C21 H11 2.608(16) . . no
    C21 H11 3.526(18) . 2_555 no
    H1 H5 3.59(4) . . no
    H1 H6 2.74(4) . . no
    H1 H8 2.50(3) . . no
    H1 H12 2.47(3) . . no
    H1 H13 3.50(3) . . no
    H1 H17 3.39(3) . . no
    H1 H18 2.31(3) . . no
    H2 H3 2.38(3) . . no
    H2 H16 2.54(4) . . no
    H2 H17 2.72(3) . . no
    H2 H19 2.91(3) . 2_555 no
    H3 H4 2.36(3) . . no
    H3 H11 2.86(3) . 2_555 no
    H3 H19 3.40(3) . 2_555 no
    H3 H23 3.23(3) . 2_555 no
    H4 H5 2.44(3) . . no
    H4 H6 3.37(3) . . no
    H4 H9 3.37(4) . . no
    H4 H23 2.39(3) . 2_555 no
    H4 H24 3.30(3) . 2_555 no
    H5 H7 2.30(4) . . no
    H5 H8 2.89(4) . . no
    H5 H9 2.45(4) . . no
    H5 H10 3.53(4) . . no
    H6 H7 2.35(4) . . no
    H6 H8 2.44(4) . . no
    H6 H9 3.53(3) . . no
    H7 H9 2.44(3) . . no
    H7 H10 2.22(3) . . no
    H7 H12 3.56(3) . . no
    H8 H9 2.97(3) . . no
    H8 H10 2.55(3) . . no
    H8 H12 2.09(3) . . no
    H9 H20 2.32(3) . . no
    H9 H23 2.63(3) . 2_555 no
    H9 H24 2.45(3) . 2_555 no
    H10 H12 3.16(3) . . no
    H10 H20 2.78(3) . . no
    H11 H11 2.55(3) . 2_555 no
    H11 H19 2.26(3) . . no
    H11 H19 3.10(3) . 2_555 no
    H11 H20 3.42(3) . . no
    H11 H21 3.56(3) . . no
    H11 H22 3.12(3) . . no
    H11 H23 2.18(3) . . no
    H11 H23 3.58(3) . 2_555 no
    H11 H24 3.55(3) . . no
    H12 H13 2.36(3) . . no
    H12 H14 3.44(3) . . no
    H12 H18 3.35(3) . . no
    H13 H15 2.43(3) . . no
    H13 H16 2.99(3) . . no
    H13 H18 2.55(3) . . no
    H14 H15 2.25(3) . . no
    H14 H16 2.53(3) . . no
    H14 H21 2.40(2) . . no
    H14 H22 2.67(2) . . no
    H15 H17 2.33(4) . . no
    H15 H18 2.48(3) . . no
    H15 H21 3.14(3) . . no
    H16 H17 2.40(3) . . no
    H16 H18 2.97(3) . . no
    H16 H19 3.19(3) . 2_555 no
    H16 H21 2.16(3) . . no
    H19 H21 2.55(3) . 2_555 no
    H19 H22 3.54(3) . 2_555 no
    H19 H23 2.80(3) . 2_555 no
    H19 H24 2.80(3) . 2_555 no
    H20 H21 3.16(3) . 2_555 no
    H20 H23 2.76(3) . 2_555 no
    H20 H24 2.22(3) . 2_555 no
    H21 H23 2.91(3) . . no
    H21 H24 2.346(19) . . no
    H22 H23 2.41(3) . . no
    H22 H24 2.33(3) . . no
    N1 H1 3.44(2) . 2_666 no
    N1 H3 3.52(3) . 2_566 no
    N1 H6 2.79(3) . . no
    N1 H8 3.49(3) . 2_666 no
    N1 H12 2.781(16) . 2_666 no
    N1 H13 2.607(15) . 2_666 no
    N1 H14 3.239(17) . 1_565 no
    N1 H15 2.67(2) . 1_565 no
    N1 H18 3.39(3) . 2_666 no
    N2 H4 3.34(3) . . no
    N2 H7 3.12(2) . 1_455 no
    N2 H8 3.010(19) . 1_455 no
    N2 H16 3.431(16) . 1_565 no
    N2 H17 2.87(3) . 2_566 no
    N2 H18 3.55(3) . 2_566 no
    N2 H19 3.477(18) . 2_565 no
    N2 H20 2.838(19) . 2_565 no
    N2 H21 2.777(17) . 1_565 no
    N2 H24 2.740(17) . 1_565 no
    N3 H3 2.76(2) . 1_655 no
    N3 H4 3.16(2) . 1_655 no
    N3 H5 3.27(3) . 2_665 no
    N3 H9 3.22(3) . 2_665 no
    N3 H10 2.56(3) . . no
    N3 H11 3.550(19) . 2_655 no
    N3 H22 2.663(19) . 2_655 no
    N3 H23 3.336(19) . 2_655 no
    N3 H24 3.334(16) . 1_665 no
    N4 H2 3.055(19) . 1_655 no
    N4 H3 2.996(18) . 1_655 no
    N4 H7 3.49(2) . 1_545 no
    N4 H13 3.10(2) . . no
    N4 H14 3.003(17) . . no
    N4 H15 3.071(17) . 2_656 no
    N4 H17 3.15(3) . 2_656 no
    N4 H18 3.29(3) . 2_656 no
    N4 H19 2.955(19) . 2_655 no
    N4 H20 2.99(2) . 2_655 no
    C3 H15 3.508(19) . 2_556 no
    C7 H18 3.476(17) . 2_666 no
    C7 H22 3.26(2) . 1_565 no
    C8 H10 3.435(19) . 2_665 no
    C8 H20 3.532(18) . 2_665 no
    C9 H7 3.54(2) . 2_665 no
    C9 H9 3.55(3) . 2_665 no
    C9 H10 3.008(19) . 2_665 no
    C17 H2 3.20(3) . 2_556 no
    C18 H2 3.37(2) . 2_556 no
    C19 H7 3.55(2) . 2_665 no
    C20 H5 3.28(4) . 1_545 no
    C22 H3 3.42(2) . 2_566 no
    C23 H4 3.50(3) . . no
    C24 H2 3.53(3) . 2_566 no
    C24 H3 3.33(2) . 2_566 no
    C24 H6 3.15(3) . . no
    C24 H15 3.043(19) . 1_565 no
    C25 H4 3.18(3) . . no
    C25 H8 3.586(19) . 1_455 no
    C25 H16 3.544(18) . 1_565 no
    C25 H17 3.27(3) . 2_566 no
    C25 H21 3.142(17) . 1_565 no
    C25 H24 3.508(17) . 1_565 no
    C26 H3 3.304(17) . 1_655 no
    C26 H11 3.391(18) . 2_655 no
    C27 H10 3.58(2) . 2_655 no
    C27 H22 3.549(18) . . no
    C28 H3 2.900(19) . 1_655 no
    C28 H10 2.85(3) . . no
    C28 H11 3.313(19) . 2_655 no
    C28 H22 2.927(19) . 2_655 no
    C29 H3 3.049(17) . 1_655 no
    C29 H11 3.510(17) . 2_655 no
    C29 H13 3.479(19) . . no
    C29 H14 3.312(17) . . no
    C29 H19 3.228(19) . 2_655 no
    C29 H20 3.22(3) . 2_655 no
    H1 N1 3.44(2) . 2_666 no
    H1 H1 2.71(2) . 2_666 no
    H1 H6 3.34(3) . 2_666 no
    H1 H8 3.39(3) . 2_666 no
    H2 N4 3.055(19) . 1_455 no
    H2 C17 3.20(3) . 2_556 no
    H2 C18 3.37(2) . 2_556 no
    H2 C24 3.53(3) . 2_566 no
    H2 H15 2.73(3) . 2_556 no
    H2 H16 3.00(3) . 2_556 no
    H2 H17 2.65(3) . 2_556 no
    H3 N1 3.52(3) . 2_566 no
    H3 N3 2.76(2) . 1_455 no
    H3 N4 2.996(18) . 1_455 no
    H3 C22 3.42(2) . 2_566 no
    H3 C24 3.33(2) . 2_566 no
    H3 C26 3.304(17) . 1_455 no
    H3 C28 2.900(19) . 1_455 no
    H3 C29 3.049(17) . 1_455 no
    H4 N2 3.34(3) . . no
    H4 N3 3.16(2) . 1_455 no
    H4 C23 3.50(3) . . no
    H4 C25 3.18(3) . . no
    H4 H22 3.25(3) . 1_565 no
    H4 H24 2.95(4) . 1_565 no
    H5 N3 3.27(3) . 2_665 no
    H5 C20 3.28(4) . 1_565 no
    H5 H14 3.32(4) . 1_565 no
    H5 H21 3.36(4) . 1_565 no
    H5 H22 2.39(4) . 1_565 no
    H6 N1 2.79(3) . . no
    H6 C24 3.15(3) . . no
    H6 H1 3.34(3) . 2_666 no
    H6 H14 3.01(4) . 1_565 no
    H6 H18 2.64(3) . 2_666 no
    H6 H22 3.35(4) . 1_565 no
    H7 N2 3.12(2) . 1_655 no
    H7 N4 3.49(2) . 1_565 no
    H7 C9 3.54(2) . 2_665 no
    H7 C19 3.55(2) . 2_665 no
    H7 H9 3.27(4) . 2_665 no
    H7 H10 2.85(3) . 2_665 no
    H7 H18 3.40(3) . 2_666 no
    H7 H20 2.55(3) . 2_665 no
    H8 N1 3.49(3) . 2_666 no
    H8 N2 3.010(19) . 1_655 no
    H8 C25 3.586(19) . 1_655 no
    H8 H1 3.39(3) . 2_666 no
    H8 H18 3.42(3) . 2_666 no
    H9 N3 3.22(3) . 2_665 no
    H9 C9 3.55(3) . 2_665 no
    H9 H7 3.27(4) . 2_665 no
    H9 H10 2.70(3) . 2_665 no
    H10 N3 2.56(3) . . no
    H10 C8 3.435(19) . 2_665 no
    H10 C9 3.008(19) . 2_665 no
    H10 C27 3.58(2) . 2_655 no
    H10 C28 2.85(3) . . no
    H10 H7 2.85(3) . 2_665 no
    H10 H9 2.70(3) . 2_665 no
    H10 H10 2.53(3) . 2_665 no
    H11 N3 3.550(19) . 2_655 no
    H11 C26 3.391(18) . 2_655 no
    H11 C28 3.313(19) . 2_655 no
    H11 C29 3.510(17) . 2_655 no
    H12 N1 2.781(16) . 2_666 no
    H13 N1 2.607(15) . 2_666 no
    H13 N4 3.10(2) . . no
    H13 C29 3.479(19) . . no
    H13 H13 3.16(3) . 2_656 no
    H13 H14 3.34(3) . 2_656 no
    H13 H15 2.94(3) . 2_656 no
    H14 N1 3.239(17) . 1_545 no
    H14 N4 3.003(17) . . no
    H14 C29 3.312(17) . . no
    H14 H5 3.32(4) . 1_545 no
    H14 H6 3.01(4) . 1_545 no
    H14 H13 3.34(3) . 2_656 no
    H14 H18 3.58(3) . 2_656 no
    H15 N1 2.67(2) . 1_545 no
    H15 N4 3.071(17) . 2_656 no
    H15 C3 3.508(19) . 2_556 no
    H15 C24 3.043(19) . 1_545 no
    H15 H2 2.73(3) . 2_556 no
    H15 H13 2.94(3) . 2_656 no
    H16 N2 3.431(16) . 1_545 no
    H16 C25 3.544(18) . 1_545 no
    H16 H2 3.00(3) . 2_556 no
    H16 H17 2.93(3) . 2_556 no
    H17 N2 2.87(3) . 2_566 no
    H17 N4 3.15(3) . 2_656 no
    H17 C25 3.27(3) . 2_566 no
    H17 H2 2.65(3) . 2_556 no
    H17 H16 2.93(3) . 2_556 no
    H17 H19 3.54(3) . 1_556 no
    H18 N1 3.39(3) . 2_666 no
    H18 N2 3.55(3) . 2_566 no
    H18 N4 3.29(3) . 2_656 no
    H18 C7 3.476(17) . 2_666 no
    H18 H6 2.64(3) . 2_666 no
    H18 H7 3.40(3) . 2_666 no
    H18 H8 3.42(3) . 2_666 no
    H18 H14 3.58(3) . 2_656 no
    H19 N2 3.477(18) . 2_565 no
    H19 N4 2.955(19) . 2_655 no
    H19 C29 3.228(19) . 2_655 no
    H19 H17 3.54(3) . 1_554 no
    H20 N2 2.838(19) . 2_565 no
    H20 N4 2.99(2) . 2_655 no
    H20 C8 3.532(18) . 2_665 no
    H20 C29 3.22(3) . 2_655 no
    H20 H7 2.55(3) . 2_665 no
    H21 N2 2.777(17) . 1_545 no
    H21 C25 3.142(17) . 1_545 no
    H21 H5 3.36(4) . 1_545 no
    H22 N3 2.663(19) . 2_655 no
    H22 C7 3.26(2) . 1_545 no
    H22 C27 3.549(18) . . no
    H22 C28 2.927(19) . 2_655 no
    H22 H4 3.25(3) . 1_545 no
    H22 H5 2.39(4) . 1_545 no
    H22 H6 3.35(4) . 1_545 no
    H23 N3 3.336(19) . 2_655 no
    H24 N2 2.740(17) . 1_545 no
    H24 N3 3.334(16) . 1_445 no
    H24 C25 3.508(17) . 1_545 no
    H24 H4 2.95(4) . 1_545 no
loop_
    _geom_angle_atom_site_label_1
    _geom_angle_atom_site_label_2
    _geom_angle_atom_site_label_3
    _geom_angle_site_symmetry_1
    _geom_angle_site_symmetry_2
    _geom_angle_site_symmetry_3
    _geom_angle
    _geom_angle_publ_flag
    C2 C1 C6 . . . 122.08(13) yes
    C1 C2 C3 . . . 118.44(14) yes
    C1 C2 C18 . . . 120.43(13) yes
    C3 C2 C18 . . . 121.03(13) yes
    C2 C3 C4 . . . 120.06(13) yes
    C3 C4 C5 . . . 120.49(14) yes
    C4 C5 C6 . . . 120.66(15) yes
    C1 C6 C5 . . . 118.04(13) yes
    C1 C6 C7 . . . 119.43(14) yes
    C5 C6 C7 . . . 122.39(15) yes
    C6 C7 C8 . . . 114.34(15) yes
    C7 C8 C9 . . . 116.32(13) yes
    C8 C9 C10 . . . 119.05(14) yes
    C9 C10 C11 . . . 120.79(13) yes
    C9 C10 C15 . . . 121.46(11) yes
    C11 C10 C15 . . . 117.74(12) yes
    C10 C11 C12 . . . 118.50(13) yes
    C10 C11 C19 . . . 123.07(12) yes
    C12 C11 C19 . . . 118.29(10) yes
    C11 C12 C13 . . . 123.50(11) yes
    C12 C13 C14 . . . 117.90(12) yes
    C12 C13 C20 . . . 120.57(10) yes
    C14 C13 C20 . . . 121.52(12) yes
    C13 C14 C15 . . . 118.34(13) yes
    C13 C14 C16 . . . 122.34(12) yes
    C15 C14 C16 . . . 119.33(10) yes
    C10 C15 C14 . . . 123.34(11) yes
    C14 C16 C17 . . . 116.14(13) yes
    C16 C17 C18 . . . 116.71(12) yes
    C2 C18 C17 . . . 113.70(12) yes
    C11 C19 C21 . . 2_555 112.79(12) yes
    C13 C20 C21 . . . 116.02(12) yes
    C19 C21 C20 2_555 . . 113.53(11) yes
    C22 C22 C24 2_566 . . 113.7(7) yes
    C22 C22 C25 2_566 . 2_566 113.6(6) yes
    C24 C22 C25 . . 2_566 132.7(6) yes
    C23 C23 C24 2_566 . . 118.44(17) yes
    C23 C23 C25 2_566 . . 119.30(15) yes
    C24 C23 C25 . . . 122.26(15) yes
    N1 C24 C22 . . . 148.2(4) yes
    N1 C24 C23 . . . 174.27(19) yes
    C22 C24 C23 . . . 37.5(4) yes
    N2 C25 C22 . . 2_566 148.1(3) yes
    N2 C25 C23 . . . 174.49(16) yes
    C22 C25 C23 2_566 . . 37.4(3) yes
    C26 C26 C27 2_655 . 2_655 44.2(3) yes
    C26 C26 C28 2_655 . . 116.0(3) yes
    C26 C26 C29 2_655 . . 116.9(3) yes
    C27 C26 C28 2_655 . . 71.8(3) yes
    C27 C26 C29 2_655 . . 161.1(3) yes
    C28 C26 C29 . . . 127.10(18) yes
    C26 C27 C27 2_655 . 2_655 44.5(3) yes
    C26 C27 C28 2_655 . 2_655 69.9(3) yes
    C26 C27 C29 2_655 . . 161.3(4) yes
    C27 C27 C28 2_655 . 2_655 114.4(3) yes
    C27 C27 C29 2_655 . . 116.8(3) yes
    C28 C27 C29 2_655 . . 128.8(3) yes
    N3 C28 C26 . . . 163.7(2) yes
    N3 C28 C27 . . 2_655 157.9(3) yes
    C26 C28 C27 . . 2_655 38.33(18) yes
    N4 C29 C26 . . . 162.91(18) yes
    N4 C29 C27 . . . 159.5(2) yes
    C26 C29 C27 . . . 37.62(17) yes
    C2 C1 H1 . . . 118.1(11) no
    C6 C1 H1 . . . 119.8(11) no
    C2 C3 H2 . . . 121.3(13) no
    C4 C3 H2 . . . 118.6(12) no
    C3 C4 H3 . . . 119.8(12) no
    C5 C4 H3 . . . 119.7(12) no
    C4 C5 H4 . . . 119.3(12) no
    C6 C5 H4 . . . 120.1(12) no
    C6 C7 H5 . . . 111.3(15) no
    C6 C7 H6 . . . 111.8(15) no
    C8 C7 H5 . . . 105.0(19) no
    C8 C7 H6 . . . 109.9(16) no
    H5 C7 H6 . . . 104(3) no
    C7 C8 H7 . . . 109.4(14) no
    C7 C8 H8 . . . 110.1(12) no
    C9 C8 H7 . . . 106.1(11) no
    C9 C8 H8 . . . 110.0(10) no
    H7 C8 H8 . . . 104.2(16) no
    C8 C9 H9 . . . 106.3(12) no
    C8 C9 H10 . . . 109.4(9) no
    C10 C9 H9 . . . 106.8(11) no
    C10 C9 H10 . . . 108.3(11) no
    H9 C9 H10 . . . 106.2(17) no
    C11 C12 H11 . . . 117.0(10) no
    C13 C12 H11 . . . 119.5(10) no
    C10 C15 H12 . . . 118.4(10) no
    C14 C15 H12 . . . 118.0(10) no
    C14 C16 H13 . . . 110.5(10) no
    C14 C16 H14 . . . 107.8(9) no
    C17 C16 H13 . . . 108.5(11) no
    C17 C16 H14 . . . 110.1(10) no
    H13 C16 H14 . . . 103.0(14) no
    C16 C17 H15 . . . 105.0(12) no
    C16 C17 H16 . . . 112.2(11) no
    C18 C17 H15 . . . 110.0(11) no
    C18 C17 H16 . . . 108.7(12) no
    H15 C17 H16 . . . 103.3(15) no
    C2 C18 H17 . . . 109.3(14) no
    C2 C18 H18 . . . 109.4(13) no
    C17 C18 H17 . . . 107.9(12) no
    C17 C18 H18 . . . 109.1(13) no
    H17 C18 H18 . . . 107.2(16) no
    C11 C19 H19 . . . 107.6(10) no
    C11 C19 H20 . . . 110.4(11) no
    C21 C19 H19 2_555 . . 110.1(11) no
    C21 C19 H20 2_555 . . 109.6(12) no
    H19 C19 H20 . . . 106.1(14) no
    C13 C20 H21 . . . 107.6(9) no
    C13 C20 H22 . . . 106.4(10) no
    C21 C20 H21 . . . 108.8(9) no
    C21 C20 H22 . . . 110.0(9) no
    H21 C20 H22 . . . 107.8(15) no
    C19 C21 H23 2_555 . . 109.4(12) no
    C19 C21 H24 2_555 . . 109.3(12) no
    C20 C21 H23 . . . 111.4(9) no
    C20 C21 H24 . . . 106.3(9) no
    H23 C21 H24 . . . 106.6(13) no
loop_
    _geom_torsion_atom_site_label_1
    _geom_torsion_atom_site_label_2
    _geom_torsion_atom_site_label_3
    _geom_torsion_atom_site_label_4
    _geom_torsion_site_symmetry_1
    _geom_torsion_site_symmetry_2
    _geom_torsion_site_symmetry_3
    _geom_torsion_site_symmetry_4
    _geom_torsion
    _geom_torsion_publ_flag
    C2 C1 C6 C5 . . . . 5.5(3) no
    C2 C1 C6 C7 . . . . -170.23(13) no
    C6 C1 C2 C3 . . . . -5.2(3) no
    C6 C1 C2 C18 . . . . 171.25(13) no
    C1 C2 C3 C4 . . . . 1.7(2) no
    C1 C2 C18 C17 . . . . -111.99(14) no
    C3 C2 C18 C17 . . . . 64.33(19) no
    C18 C2 C3 C4 . . . . -174.72(13) no
    C2 C3 C4 C5 . . . . 1.3(3) no
    C3 C4 C5 C6 . . . . -0.9(3) no
    C4 C5 C6 C1 . . . . -2.4(3) no
    C4 C5 C6 C7 . . . . 173.19(14) no
    C1 C6 C7 C8 . . . . 61.87(19) no
    C5 C6 C7 C8 . . . . -113.71(18) no
    C6 C7 C8 C9 . . . . 60.3(2) no
    C7 C8 C9 C10 . . . . -77.14(19) no
    C8 C9 C10 C11 . . . . 151.51(14) no
    C8 C9 C10 C15 . . . . -29.5(2) no
    C9 C10 C11 C12 . . . . 179.26(13) no
    C9 C10 C11 C19 . . . . -5.1(3) no
    C9 C10 C15 C14 . . . . 173.81(13) no
    C11 C10 C15 C14 . . . . -7.2(3) no
    C15 C10 C11 C12 . . . . 0.2(2) no
    C15 C10 C11 C19 . . . . 175.82(12) no
    C10 C11 C12 C13 . . . . 6.5(3) no
    C10 C11 C19 C21 . . . 2_555 -76.48(16) no
    C12 C11 C19 C21 . . . 2_555 99.13(14) no
    C19 C11 C12 C13 . . . . -169.30(12) no
    C11 C12 C13 C14 . . . . -6.3(3) no
    C11 C12 C13 C20 . . . . 173.34(13) no
    C12 C13 C14 C15 . . . . -0.6(2) no
    C12 C13 C14 C16 . . . . 179.13(12) no
    C12 C13 C20 C21 . . . . -24.0(2) no
    C14 C13 C20 C21 . . . . 155.60(13) no
    C20 C13 C14 C15 . . . . 179.77(12) no
    C20 C13 C14 C16 . . . . -0.5(3) no
    C13 C14 C15 C10 . . . . 7.4(3) no
    C13 C14 C16 C17 . . . . -78.71(17) no
    C15 C14 C16 C17 . . . . 101.02(14) no
    C16 C14 C15 C10 . . . . -172.37(13) no
    C14 C16 C17 C18 . . . . -75.03(13) no
    C16 C17 C18 C2 . . . . 69.70(16) no
    C11 C19 C21 C20 . . 2_555 2_555 -122.71(10) no
    C13 C20 C21 C19 . . . 2_555 -62.02(16) no
    C22 C22 C24 N1 2_566 . . . 179.6(5) no
    C22 C22 C24 C23 2_566 . . . -0.7(4) no
    C24 C22 C22 C25 . . 2_566 . 1.8(9) no
    C22 C22 C25 N2 2_566 . 2_566 2_566 -178.7(5) no
    C22 C22 C25 C23 2_566 . 2_566 2_566 0.7(4) no
    C25 C22 C22 C24 2_566 . 2_566 2_566 -1.8(9) no
    C24 C22 C25 N2 . . 2_566 2_566 -1.0(13) no
    C24 C22 C25 C23 . . 2_566 2_566 178.4(11) no
    C25 C22 C24 N1 2_566 . . . 1.9(13) no
    C25 C22 C24 C23 2_566 . . . -178.4(11) no
    C23 C23 C24 C22 2_566 . . . 0.71(12) no
    C24 C23 C23 C25 . . 2_566 2_566 0.0(3) no
    C23 C23 C25 C22 2_566 . . 2_566 0.72(12) no
    C25 C23 C23 C24 . . 2_566 2_566  0.0(3) no
    C24 C23 C25 C22 . . . 2_566 -179.3(3) no
    C25 C23 C24 C22 . . . . -179.3(3) no
    C26 C26 C27 C27 2_655 . 2_655 . 0E6(13)     no
    C26 C26 C27 C28 2_655 . 2_655 . -179.6(4) no
    C27 C26 C26 C28 2_655 . 2_655 2_655 -179.6(5) no
    C27 C26 C26 C29 2_655 . 2_655 2_655 -0.2(4) no
    C26 C26 C28 C27 2_655 . . 2_655 0.30(17) no
    C28 C26 C26 C27 . . 2_655 . 179.6(4) no
    C28 C26 C26 C29 . . 2_655 2_655 -0.6(4) no
    C26 C26 C29 C27 2_655 . . . -0.16(17) no
    C29 C26 C26 C27 . . 2_655 . 0.2(3) no
    C29 C26 C26 C28 . . 2_655 2_655 0.6(4) no
    C28 C26 C27 C27 . . 2_655 . 179.6(3) no
    C28 C26 C29 C27 . . . . -179.5(4) no
    C29 C26 C28 C27 . . . 2_655 179.6(4) no
    C26 C27 C27 C28 2_655 . 2_655 . -179.6(5) no
    C26 C27 C27 C29 2_655 . 2_655 2_655 0.2(4) no
    C26 C27 C28 N3 2_655 . 2_655 2_655 -178.8(6) no
    C27 C27 C28 N3 2_655 . 2_655 2_655 -178.5(5) no
    C27 C27 C28 C26 2_655 . 2_655 2_655 0.3(2) no
    C28 C27 C27 C26 2_655 . 2_655 . 179.6(5) no
    C28 C27 C27 C29 2_655 . 2_655 2_655 -0.2(5) no
    C27 C27 C29 N4 2_655 . . . -177.8(5) no
    C27 C27 C29 C26 2_655 . . . 0.2(2) no
    C29 C27 C27 C26 . . 2_655 . -0.2(3) no
    C29 C27 C27 C28 . . 2_655 . 0.2(5) no
    C28 C27 C29 N4 2_655 . . . 2.4(9) no
    C28 C27 C29 C26 2_655 . . . -179.6(6) no
    C29 C27 C28 N3 . . 2_655 2_655 1.3(9) no
    C29 C27 C28 C26 . . 2_655 2_655 -179.9(6) no
