# Supplementary material for: Four-layered [3.3]meta­cyclo­phane with ethene­tetra­carbo­nitrile
Source: Acta Crystallogr Sect E Struct Rep Online. 2014 Apr 30;70(Pt 5):o625–6. doi: 10.1107/S1600536814009362 (PMC4011271; doi:10.1107/S1600536814009362)
Supplement: Supplementary file 2 [file e-70-0o625-Isup2.hkl]

#
# h,k,l, Fc-squared, Fo-squared, sigma(Fo-squared), status flag
#
data_I
_shelx_title ' 3MTCNE'
_shelx_refln_list_code          4
_shelx_F_calc_maximum      147.28
_exptl_crystal_F_000       428.00
_reflns_d_resolution_high  0.7702

loop_
 _space_group_symop_operation_xyz
 'x, y, z'
 '-x, -y, -z'

_cell_length_a     9.5631
_cell_length_b    10.1006
_cell_length_c    11.6787
_cell_angle_alpha  96.365
_cell_angle_beta   99.134
_cell_angle_gamma 107.683

_shelx_F_squared_multiplier     1.000

loop_
 _refln_index_h
 _refln_index_k
 _refln_index_l
 _refln_F_squared_calc
 _refln_F_squared_meas
 _refln_F_squared_sigma
 _refln_observed_status
   2   0   0       1451.86       1462.58        55.60 o
   3   0   0        542.05        608.86        19.23 o
   4   0   0         83.84         84.22         1.33 o
   5   0   0         88.09        106.01         1.64 o
   6   0   0        132.05        134.14         2.12 o
   7   0   0         23.19         24.73         2.96 o
   8   0   0         27.13         26.79         1.99 o
   9   0   0          7.58          7.28         1.72 o
  10   0   0          0.92          5.98         2.05 o
  11   0   0          0.59          0.69         0.94 o
 -11   1   0         59.37         79.25         6.89 o
 -10   1   0          0.08          0.35         0.76 o
  -9   1   0         61.43         75.24         7.51 o
  -8   1   0         28.40         26.08         7.53 o
  -7   1   0         20.66         17.51         1.07 o
  -6   1   0        520.78        590.95        20.08 o
  -5   1   0        609.41        642.33        19.57 o
  -4   1   0        488.49        432.02        23.97 o
  -3   1   0          3.99          2.12         0.19 o
  -2   1   0        342.56        287.82         3.45 o
   1   1   0       3893.28       2583.55        87.56 o
   2   1   0       2045.36       1924.17        57.44 o
   3   1   0        237.83        248.33         3.52 o
   4   1   0          3.44          2.63         0.21 o
   5   1   0         32.75         32.67         0.75 o
   6   1   0         57.19         55.66         1.42 o
   7   1   0          4.57          2.23         0.28 o
   8   1   0          1.52          0.65         0.21 o
   9   1   0          6.60          5.31         0.98 o
  10   1   0          0.41          0.64         0.87 o
  11   1   0         31.19         32.50         4.64 o
 -12   2   0          8.37          8.64         6.82 o
 -11   2   0          3.48          5.79         2.03 o
 -10   2   0          3.54          1.93         0.78 o
  -9   2   0         43.40         33.42         2.55 o
  -8   2   0          1.02          0.22         0.40 o
  -7   2   0         37.20         42.28         1.88 o
  -6   2   0          0.21          0.46         0.29 o
  -5   2   0          8.36         10.24         0.88 o
  -4   2   0         25.79         30.97         0.54 o
  -3   2   0       3534.59       2964.65       256.21 o
  -2   2   0        553.37        638.76        11.33 o
  -1   2   0       1057.66        932.74        19.36 o
   0   2   0         88.15         79.53         0.88 o
   1   2   0       3095.58       2983.44       112.30 o
   2   2   0        734.46        724.89        14.92 o
   3   2   0         65.77         71.24         1.10 o
   4   2   0          6.15          6.33         0.35 o
   5   2   0         90.89         88.91         2.07 o
   6   2   0        127.77        127.10         2.46 o
   7   2   0        228.81        228.13         5.25 o
   8   2   0         18.68         14.10         0.88 o
   9   2   0          4.37          2.97         0.88 o
  10   2   0         32.24         46.72         3.88 o
 -12   3   0          4.49          7.84         1.64 o
 -11   3   0          6.93          3.66         1.35 o
 -10   3   0         42.68         38.66        21.73 o
  -9   3   0        148.65        119.47        69.74 o
  -8   3   0        152.12        150.26        81.89 o
  -7   3   0         79.24         67.06        38.70 o
  -6   3   0        103.96        105.13         2.12 o
  -5   3   0          4.63          5.14         0.53 o
  -4   3   0        158.55        178.66         2.54 o
  -3   3   0         83.05         72.85         1.12 o
  -2   3   0       1026.00        988.60        22.18 o
  -1   3   0        338.95        327.45         4.80 o
   0   3   0        668.97        648.90        12.21 o
   1   3   0        968.53       1027.61        24.19 o
   2   3   0        190.84        176.69         2.76 o
   3   3   0          3.91         15.69         1.02 o
   4   3   0         88.25         76.64         1.98 o
   5   3   0        169.85        183.51         4.13 o
   6   3   0        109.46        112.67         2.42 o
   7   3   0        479.96        521.25        14.10 o
   8   3   0        113.45        132.00         6.12 o
   9   3   0          0.58          0.65         0.47 o
  10   3   0          6.10          3.10         1.34 o
 -12   4   0         26.40         30.82         3.40 o
 -11   4   0          1.89          2.68         1.11 o
 -10   4   0          8.88          9.14         1.46 o
  -9   4   0         62.05         71.52         2.96 o
  -8   4   0         96.75         92.91         3.62 o
  -7   4   0         38.73         45.50         1.04 o
  -6   4   0        388.89        429.80        10.06 o
  -5   4   0         61.79         56.17         0.92 o
  -4   4   0        277.32        278.59         4.24 o
  -3   4   0       1471.05       1624.90        47.66 o
  -2   4   0        144.54        179.78         2.42 o
  -1   4   0       1482.33       1516.47        42.02 o
   0   4   0        749.66        811.81        17.58 o
   1   4   0        112.26        132.73         2.35 o
   2   4   0        268.42        284.16         5.23 o
   3   4   0          0.24          0.54         0.21 o
   4   4   0         57.78         67.69         1.60 o
   5   4   0         19.47         20.25         0.88 o
   6   4   0        314.68        345.60         8.45 o
   7   4   0         54.36         55.07         1.90 o
   8   4   0         19.36         18.20         1.17 o
   9   4   0          0.00         -0.38         0.48 o
 -12   5   0         17.99         21.92         2.28 o
 -11   5   0          6.06          5.73         1.95 o
 -10   5   0         44.51         49.53         3.26 o
  -9   5   0        101.54        110.23         6.18 o
  -8   5   0         50.73         48.11         1.50 o
  -7   5   0         23.42         22.46         0.59 o
  -6   5   0          1.42          0.53         0.20 o
  -5   5   0         31.97         29.18         0.72 o
  -4   5   0        866.39        855.81        20.39 o
  -3   5   0         36.02         44.35         0.75 o
  -2   5   0        323.66        328.17         5.32 o
  -1   5   0         46.69         44.78         0.92 o
   0   5   0       2363.09       2668.37       104.01 o
   1   5   0        185.54        190.64         4.12 o
   2   5   0         12.46         14.57         0.65 o
   3   5   0         57.47         70.81         2.11 o
   4   5   0        345.55        347.92         7.55 o
   5   5   0        341.56        321.76         8.72 o
   6   5   0          1.08          0.36         0.34 o
   7   5   0         41.81         43.24         2.26 o
   8   5   0         30.74         33.24         1.62 o
   9   5   0          4.64          6.01         0.86 o
 -12   6   0         11.51         10.68         2.78 o
 -11   6   0          5.26          5.81         1.93 o
 -10   6   0         33.32         40.01         2.89 o
  -9   6   0          0.21          1.52         0.43 o
  -8   6   0        615.96        619.11        15.05 o
  -7   6   0         85.74         73.84         2.31 o
  -6   6   0         90.51         95.43         1.90 o
  -5   6   0         31.86         33.73         1.16 o
  -4   6   0        476.92        484.31        10.17 o
  -3   6   0          0.21          2.42         0.31 o
  -2   6   0       1443.36       1571.94        48.53 o
  -1   6   0        124.31        127.14         2.54 o
   0   6   0         40.56         38.47         1.08 o
   1   6   0        723.52        793.29        20.38 o
   2   6   0         27.94         21.30         1.04 o
   3   6   0        157.72        159.08         5.00 o
   4   6   0        323.09        338.02         8.80 o
   5   6   0         26.41         26.09         1.86 o
   6   6   0         13.30         13.14         1.49 o
   7   6   0         11.18         12.48         1.38 o
   8   6   0         15.86         11.28         1.78 o
 -11   7   0        103.60        122.52         5.55 o
 -10   7   0          6.53          4.47         1.12 o
  -9   7   0        168.18        172.18         4.46 o
  -8   7   0         58.98         59.66         2.06 o
  -7   7   0         74.12         61.51         1.70 o
  -6   7   0          0.82          1.05         0.35 o
  -5   7   0         29.46         33.37         1.26 o
  -4   7   0        121.08        133.94         3.03 o
  -3   7   0          2.81          1.18         0.33 o
  -2   7   0        303.75        307.13         6.13 o
  -1   7   0         37.69         32.33         1.13 o
   0   7   0         24.20         21.81         0.80 o
   1   7   0        149.78        141.31         3.15 o
   2   7   0         19.63         14.77         1.21 o
   3   7   0        246.39        229.94         8.10 o
   4   7   0         89.88         91.63         3.40 o
   5   7   0         10.50         10.77         0.92 o
   6   7   0          6.12          5.91         1.04 o
   7   7   0          0.00          0.20         0.55 o
 -11   8   0         35.06         25.71         8.27 o
 -10   8   0          8.68          8.94         1.04 o
  -9   8   0         11.59         13.01         1.13 o
  -8   8   0        106.37        104.93         2.92 o
  -7   8   0         61.68         52.64         1.73 o
  -6   8   0         91.86        100.18         2.81 o
  -5   8   0         77.48         68.99         2.00 o
  -4   8   0          5.05          4.85         0.48 o
  -3   8   0          4.00          3.28         0.74 o
  -2   8   0          0.38          0.04         0.25 o
  -1   8   0        127.03        124.05         5.72 o
   0   8   0          2.16          4.71         0.56 o
   1   8   0         17.26         17.39         1.51 o
   2   8   0          5.74          4.81         0.79 o
   3   8   0        138.70        138.58         7.34 o
   4   8   0          7.71          6.10         0.72 o
   5   8   0          0.51         -0.02         0.44 o
   6   8   0         38.63         41.38         2.94 o
 -11   9   0          0.01         -0.23         0.51 o
 -10   9   0          3.69          2.03         0.65 o
  -9   9   0         18.76         20.74         1.46 o
  -8   9   0          0.00          0.56         0.42 o
  -7   9   0         73.97         71.55         2.59 o
  -6   9   0          1.35          4.29         0.73 o
  -5   9   0          4.37          4.03         0.60 o
  -4   9   0         49.14         50.97         1.68 o
  -3   9   0         39.62         38.27         1.41 o
  -2   9   0        183.41        174.19         5.75 o
  -1   9   0        148.49        138.16         6.28 o
   0   9   0        113.12        110.25         9.34 o
   1   9   0         39.92         28.03         3.15 o
   2   9   0          2.20          1.86         0.45 o
   3   9   0         14.71         16.70         1.49 o
   4   9   0         50.70         63.08         4.13 o
   5   9   0          2.52          2.72         0.90 o
 -10  10   0          2.99          2.31         0.76 o
  -9  10   0         54.63         57.00         3.20 o
  -8  10   0         18.46         20.91         1.33 o
  -7  10   0         21.04         23.01         2.01 o
  -6  10   0          3.26          3.59         0.65 o
  -5  10   0         68.70         75.84         2.69 o
  -4  10   0        204.94        200.58         5.61 o
  -3  10   0         36.89         30.79         1.93 o
  -2  10   0          9.06          4.42         0.77 o
  -1  10   0         18.11         14.46         1.06 o
   0  10   0          0.23          0.96         0.52 o
   1  10   0         37.95         39.06         4.08 o
   2  10   0         40.43         43.33         4.19 o
   3  10   0         13.06         12.37         1.89 o
   4  10   0         35.71         45.83         4.40 o
  -9  11   0          7.89          7.89         1.04 o
  -8  11   0        209.44        207.12         6.26 o
  -7  11   0          9.68         10.49         1.00 o
  -6  11   0         78.49         74.09         2.98 o
  -5  11   0          0.05          0.17         0.34 o
  -4  11   0         62.74         61.99         3.30 o
  -3  11   0        256.79        253.33        20.05 o
  -2  11   0          2.62          1.69         0.57 o
  -1  11   0          3.51          2.94         0.83 o
   0  11   0         41.21         36.42         4.36 o
   1  11   0         99.96        106.09         9.85 o
   2  11   0          0.62          0.81         0.57 o
  -8  12   0         53.52         52.86         3.01 o
  -7  12   0         12.23         11.36         1.26 o
  -6  12   0          1.63          1.17         0.61 o
  -5  12   0         46.34         50.49         3.54 o
  -4  12   0          6.38          7.69         1.08 o
  -3  12   0          9.21          9.51         1.17 o
  -2  12   0          1.35          0.97         0.67 o
  -1  12   0          0.20         -0.06         0.55 o
   0  12   0          2.66          3.45         0.81 o
  -4  13   0          3.98          3.26         1.19 o
   3 -13   1          2.75          3.51         1.35 o
   4 -13   1         26.83         23.90         3.12 o
   5 -13   1          8.28          6.91         1.18 o
  -1 -12   1          0.42         -0.95         0.95 o
   0 -12   1          5.82          4.55         1.18 o
   1 -12   1          0.54          0.61         0.60 o
   2 -12   1         88.78         88.26         7.99 o
   3 -12   1         41.64         41.54         3.49 o
   4 -12   1         40.21         37.85         2.68 o
   5 -12   1         22.61         24.16         2.29 o
   6 -12   1         47.70         47.66         2.85 o
   7 -12   1         74.07         76.89         4.67 o
   8 -12   1        149.63        165.96         5.82 o
  -3 -11   1         12.84          9.48         1.50 o
  -2 -11   1          9.75         11.40         1.09 o
  -1 -11   1          9.85          7.61         1.32 o
   0 -11   1         32.00         38.57         4.43 o
   1 -11   1         12.18         11.85         1.07 o
   2 -11   1         92.83         95.81         6.89 o
   3 -11   1          7.94          8.41         0.84 o
   4 -11   1        411.01        427.04        12.34 o
   5 -11   1          0.24          0.54         0.57 o
   6 -11   1         39.46         38.06         1.87 o
   7 -11   1          1.08          0.57         0.73 o
   8 -11   1         26.88         26.34         1.52 o
   9 -11   1        312.59        317.96        10.65 o
  -4 -10   1         31.87         45.07         4.36 o
  -3 -10   1          0.26          1.34         0.70 o
  -2 -10   1         11.27          8.07         1.02 o
  -1 -10   1          0.22          0.36         0.49 o
   0 -10   1          7.33          9.03         1.05 o
   1 -10   1          6.31          2.06         0.53 o
   2 -10   1        162.24        166.60         5.96 o
   3 -10   1        410.09        399.45        12.60 o
   4 -10   1          0.40          0.78         0.47 o
   5 -10   1         15.62         14.76         1.07 o
   6 -10   1          0.00          0.33         0.45 o
   7 -10   1        121.83        119.44         6.10 o
   8 -10   1         24.62         24.58         1.52 o
   9 -10   1         59.17         60.89         3.45 o
  10 -10   1          2.55          1.27         0.73 o
  -5  -9   1        145.86        174.43        11.21 o
  -4  -9   1          9.69          7.43         1.13 o
  -3  -9   1         60.76         57.59         4.83 o
  -2  -9   1         15.43         13.66         1.30 o
  -1  -9   1         52.91         53.76         2.71 o
   0  -9   1         62.94         65.83         2.88 o
   1  -9   1         24.63         20.80         1.28 o
   2  -9   1         11.21         10.71         0.96 o
   3  -9   1         42.17         42.16         1.69 o
   4  -9   1          0.27          1.11         0.43 o
   5  -9   1         52.44         55.63         1.73 o
   6  -9   1          8.19          7.43         0.65 o
   7  -9   1         20.74         20.95         0.96 o
   8  -9   1         21.91         24.62         1.52 o
   9  -9   1         68.64         68.69         2.99 o
  10  -9   1          2.01          2.22         0.63 o
  11  -9   1         98.14        109.55         5.52 o
  -6  -8   1          7.72         12.74         1.29 o
  -5  -8   1          0.23          0.37         0.61 o
  -4  -8   1          0.55          1.88         0.69 o
  -3  -8   1         44.51         37.24         2.82 o
  -2  -8   1         30.07         30.32         2.40 o
  -1  -8   1          2.39          3.71         0.49 o
   0  -8   1         15.94         15.92         1.08 o
   1  -8   1          4.21          4.63         0.49 o
   2  -8   1        133.81        135.49         3.48 o
   3  -8   1        209.43        225.68         5.43 o
   4  -8   1         85.06         79.82         3.16 o
   5  -8   1          0.38          0.09         0.24 o
   6  -8   1          3.53          4.73         1.13 o
   7  -8   1          0.32          0.25         0.28 o
   8  -8   1        102.49        104.14         3.26 o
   9  -8   1         72.94         76.85         2.59 o
  10  -8   1         63.82         68.35         6.23 o
  11  -8   1          6.99          6.46         1.45 o
  -7  -7   1          0.13          0.10         0.72 o
  -6  -7   1         31.92         32.66         1.93 o
  -5  -7   1          0.44         -0.23         0.44 o
  -4  -7   1          4.74          4.41         0.69 o
  -3  -7   1         25.08         32.99         1.38 o
  -2  -7   1         89.13         74.54         2.30 o
  -1  -7   1         76.48         63.21         1.67 o
   0  -7   1         94.28        100.06         2.22 o
   1  -7   1          0.01          0.22         0.23 o
   2  -7   1         23.54         18.83         0.74 o
   3  -7   1          3.90          2.79         0.40 o
   4  -7   1         70.07         68.11         1.76 o
   5  -7   1         11.78         11.21         0.64 o
   6  -7   1         61.91         57.42         1.68 o
   7  -7   1        215.00        232.07         5.48 o
   8  -7   1         37.64         37.06         1.72 o
   9  -7   1        314.69        309.79         7.21 o
  10  -7   1         68.45         78.99         3.68 o
  11  -7   1          0.02          1.20         1.33 o
  -8  -6   1         13.64          7.27         0.96 o
  -7  -6   1         18.39         19.79         1.37 o
  -6  -6   1         38.22         40.29         1.78 o
  -5  -6   1         85.60         93.34         2.86 o
  -4  -6   1         17.64         19.23         0.88 o
  -3  -6   1        189.05        177.52         4.73 o
  -2  -6   1         62.20         55.43         1.45 o
  -1  -6   1          5.59          8.15         0.72 o
   0  -6   1          8.48         12.49         0.47 o
   1  -6   1         57.34         60.04         1.12 o
   2  -6   1         17.78         17.65         0.54 o
   3  -6   1         46.03         41.64         0.95 o
   4  -6   1        526.62        640.60        14.36 o
   5  -6   1        242.27        235.31         4.65 o
   6  -6   1          8.76         10.97         0.65 o
   7  -6   1         14.05         12.87         0.57 o
   8  -6   1          5.23          4.22         0.67 o
   9  -6   1        411.15        418.22        30.84 o
  10  -6   1          0.51          0.79         0.63 o
  11  -6   1          8.47          7.73         1.53 o
  -9  -5   1         10.46         10.27         1.24 o
  -8  -5   1         21.88         19.53         1.98 o
  -7  -5   1         46.00         48.90         2.52 o
  -6  -5   1        203.77        205.40         7.01 o
  -5  -5   1         42.90         39.55         1.50 o
  -4  -5   1        359.40        336.96         8.49 o
  -3  -5   1        114.95        117.47         2.92 o
  -2  -5   1         42.31         56.44         1.40 o
  -1  -5   1        126.46        137.02         3.02 o
   0  -5   1          9.02          8.38         0.36 o
   1  -5   1        450.78        490.64         9.10 o
   2  -5   1        128.80        133.13         2.02 o
   3  -5   1         71.29         68.98         1.50 o
   4  -5   1          2.98          1.46         0.23 o
   5  -5   1          2.51          3.61         0.29 o
   6  -5   1          3.79          3.17         0.27 o
   7  -5   1        293.09        289.33         9.14 o
   8  -5   1         94.70         78.02         4.85 o
   9  -5   1        100.23        118.00         6.62 o
  10  -5   1         19.78         24.05         1.89 o
  11  -5   1         52.86         62.45         3.74 o
  12  -5   1          2.59          4.46         1.62 o
  -9  -4   1          0.79          0.66         0.45 o
  -8  -4   1        127.99        128.84         4.73 o
  -7  -4   1        395.40        405.69        12.57 o
  -6  -4   1          5.97          5.59         0.72 o
  -5  -4   1        750.37        787.11        20.69 o
  -4  -4   1        127.06        129.94         2.90 o
  -3  -4   1        121.59        109.44         2.23 o
  -2  -4   1          1.17          0.56         0.24 o
  -1  -4   1        425.99        472.17         8.89 o
   0  -4   1        186.30        195.77         3.04 o
   1  -4   1         94.25         77.54         1.15 o
   2  -4   1         63.80         69.76         1.03 o
   3  -4   1         58.67         72.55         1.16 o
   4  -4   1        295.32        276.80         5.00 o
   5  -4   1        201.84        185.46         3.02 o
   6  -4   1        487.60        477.23        27.55 o
   7  -4   1          3.63          4.75         1.02 o
   8  -4   1         14.16         13.32         1.26 o
   9  -4   1         30.07         31.40         2.29 o
  10  -4   1          6.26          7.66         1.94 o
  11  -4   1         16.78         19.01         2.55 o
  12  -4   1          7.52          7.17         1.78 o
 -10  -3   1          0.63         -0.01         0.29 o
  -9  -3   1         43.13         44.90         3.48 o
  -8  -3   1         38.13         35.95         1.64 o
  -7  -3   1        116.60        125.13         3.20 o
  -6  -3   1        245.90        248.87         5.69 o
  -5  -3   1          0.72          1.14         0.49 o
  -4  -3   1        642.99        665.26        15.07 o
  -3  -3   1        751.37        867.52        20.12 o
  -2  -3   1        616.37        670.85        14.67 o
  -1  -3   1         29.92         32.58         0.55 o
   0  -3   1        977.39        971.77        21.73 o
   1  -3   1        152.00        150.44         1.85 o
   2  -3   1         36.21         38.07         0.54 o
   3  -3   1        325.67        319.62         5.03 o
   4  -3   1        113.29        121.16         1.69 o
   5  -3   1        102.54        110.44         2.25 o
   6  -3   1        131.51        128.29         4.58 o
   7  -3   1          3.09          5.94         0.86 o
   8  -3   1         18.04         23.49         2.27 o
   9  -3   1          0.51         -0.35         0.66 o
  10  -3   1         31.92         33.28         2.39 o
  11  -3   1         13.03         14.40         3.00 o
  12  -3   1         19.03         27.40         6.44 o
 -10  -2   1          6.31          2.31         1.12 o
  -9  -2   1          1.27          0.53         0.37 o
  -8  -2   1         31.71         32.38         1.37 o
  -7  -2   1        433.07        412.58         9.18 o
  -6  -2   1        287.14        275.52         5.67 o
  -5  -2   1         69.33         69.73         1.49 o
  -4  -2   1         11.74          9.74         0.39 o
  -3  -2   1        492.52        515.00        10.31 o
  -2  -2   1         23.75         19.70         0.38 o
  -1  -2   1         62.85         59.73         0.81 o
   0  -2   1        457.13        407.21         6.08 o
   1  -2   1       1842.14       1743.20        48.56 o
   2  -2   1        241.62        218.28         2.74 o
   3  -2   1        148.35        139.40         1.67 o
   4  -2   1          1.21          0.36         0.18 o
   5  -2   1         14.00         13.00         1.34 o
   6  -2   1         63.86         72.42         3.37 o
   7  -2   1         33.45         36.44         1.78 o
   8  -2   1         34.27         31.92         1.70 o
   9  -2   1         31.38         29.52         2.96 o
  10  -2   1          0.71          0.00         0.91 o
  11  -2   1          5.37          3.44         3.63 o
 -11  -1   1         45.69         58.45         4.54 o
 -10  -1   1          1.54          0.46         1.58 o
  -9  -1   1         30.01         26.58         2.55 o
  -8  -1   1         31.99         24.34         1.02 o
  -7  -1   1          3.39          3.15         0.37 o
  -6  -1   1          0.34          0.11         0.14 o
  -5  -1   1         21.71         26.06         0.80 o
  -4  -1   1        195.31        226.81         3.54 o
  -3  -1   1         60.15         65.47         0.96 o
  -2  -1   1       1239.67       1304.79        32.87 o
  -1  -1   1        163.40        155.00         2.74 o
   1  -1   1         22.92         23.07         0.21 o
   2  -1   1        923.99        828.31        40.90 o
   3  -1   1       1022.87        978.35        40.83 o
   4  -1   1          4.85          7.12         0.39 o
   5  -1   1        380.89        408.32        10.56 o
   6  -1   1        328.91        340.00         9.99 o
   7  -1   1         16.59         13.99         0.95 o
   8  -1   1         29.22         29.40         1.89 o
   9  -1   1         25.83         24.51         1.76 o
  10  -1   1         57.01        103.78        31.26 o
  11  -1   1          1.06          0.76         0.82 o
 -11   0   1          0.74         -0.32         1.42 o
 -10   0   1          0.20          0.34         0.77 o
  -9   0   1         15.69         12.13         6.88 o
  -8   0   1        140.55        125.34         7.81 o
  -7   0   1         22.37         20.42         0.85 o
  -6   0   1         22.65         27.14         0.93 o
  -5   0   1          4.41          4.40         0.25 o
  -4   0   1        367.04        387.24         6.55 o
  -3   0   1        654.48        652.76        12.18 o
  -2   0   1          1.57          1.03         0.08 o
   1   0   1       8476.16       2876.13       168.19 o
   2   0   1       1753.02       1532.44        93.46 o
   3   0   1          3.12          4.82         0.15 o
   4   0   1        751.20        882.69        24.85 o
   5   0   1          0.18          0.48         0.10 o
   6   0   1          0.13          0.33         0.23 o
   7   0   1          2.01          3.42         0.71 o
   8   0   1         93.43         97.55         3.60 o
   9   0   1          0.20         59.40        33.93 o
  10   0   1          2.77          2.36         1.47 o
  11   0   1         23.35         27.50         3.04 o
 -11   1   1          1.64          0.51         1.18 o
 -10   1   1         30.05         34.77         3.59 o
  -9   1   1         56.18         76.83         4.55 o
  -8   1   1          3.53          5.87         0.75 o
  -7   1   1        306.02        294.96        23.56 o
  -6   1   1         42.21         37.33         1.08 o
  -5   1   1        190.75        218.61         3.16 o
  -4   1   1        266.65        242.38         3.20 o
  -3   1   1       4032.67       3115.05       273.68 o
  -2   1   1       1120.06       1030.86        21.80 o
  -1   1   1        697.40        620.29        15.58 o
   0   1   1        183.09        142.55         1.49 o
   1   1   1        952.01        924.30        18.92 o
   2   1   1        387.70        377.88         5.68 o
   3   1   1       1147.19       1256.72        31.73 o
   4   1   1        805.41        794.46        17.26 o
   5   1   1         70.23         71.97         1.22 o
   6   1   1          0.11          0.32         0.20 o
   7   1   1        105.35        111.37         3.99 o
   8   1   1         30.89         29.03         2.87 o
   9   1   1          0.20          1.17         1.12 o
  10   1   1         25.72         36.39         4.25 o
  11   1   1          0.47          3.07         1.43 o
 -12   2   1          0.46          1.23         1.38 o
 -11   2   1          6.74          6.55         1.53 o
 -10   2   1        104.72        118.61         5.99 o
  -9   2   1         13.02         13.82         1.48 o
  -8   2   1         61.21         65.31         2.34 o
  -7   2   1        266.51        291.08         5.98 o
  -6   2   1        307.55        321.94         5.42 o
  -5   2   1        200.30        207.82         3.06 o
  -4   2   1        344.71        357.28         5.49 o
  -3   2   1       6318.42       4207.30       187.98 o
  -2   2   1         17.90         13.97         0.22 o
  -1   2   1          0.86          0.26         0.06 o
   0   2   1         17.75         11.95         0.32 o
   1   2   1        715.11        763.08        20.15 o
   2   2   1        119.19        119.04         1.59 o
   3   2   1         16.50         19.29         0.49 o
   4   2   1         15.68         15.03         0.55 o
   5   2   1          4.26          9.08         0.95 o
   6   2   1         32.22         29.41         1.01 o
   7   2   1          3.06          2.14         0.38 o
   8   2   1         21.37         20.86         1.36 o
   9   2   1         16.69         11.17         2.85 o
  10   2   1         33.83         42.89         3.10 o
 -12   3   1         12.64         14.79         6.74 o
 -11   3   1          0.92          0.47         1.17 o
 -10   3   1         23.49         22.84         2.81 o
  -9   3   1        176.98        194.29         7.31 o
  -8   3   1          2.30          2.41         0.55 o
  -7   3   1         12.22         20.74         0.66 o
  -6   3   1        325.50        328.52         5.65 o
  -5   3   1         34.75         32.81         0.64 o
  -4   3   1        237.95        244.92         3.52 o
  -3   3   1         91.98        101.79         1.23 o
  -2   3   1       1671.80       1802.03        53.27 o
  -1   3   1         11.42         14.72         0.36 o
   0   3   1        183.00        182.82         2.37 o
   1   3   1        106.21        116.57         1.79 o
   2   3   1        369.66        388.97         7.05 o
   3   3   1        439.29        437.94        12.38 o
   4   3   1         44.53         49.39         1.49 o
   5   3   1        162.88        165.20         3.52 o
   6   3   1         35.81         44.95         1.59 o
   7   3   1         35.57         35.60         1.43 o
   8   3   1         55.22         56.25         2.27 o
   9   3   1          3.81          5.20         1.39 o
  10   3   1          2.61          0.81         0.41 o
 -12   4   1          1.20          0.84         1.14 o
 -11   4   1          0.03          0.54         1.16 o
 -10   4   1         19.30         23.70         1.87 o
  -9   4   1         35.59         34.19         1.91 o
  -8   4   1         85.35         76.15         2.51 o
  -7   4   1          3.31          4.09         0.32 o
  -6   4   1          5.92          3.63         0.31 o
  -5   4   1         36.92         33.59         0.91 o
  -4   4   1         13.18          9.31         0.43 o
  -3   4   1         32.26         35.21         0.59 o
  -2   4   1        288.86        268.15         4.00 o
  -1   4   1        168.06        174.46         2.53 o
   0   4   1        395.56        438.55         7.80 o
   1   4   1         77.81         97.38         1.60 o
   2   4   1          3.92          4.16         0.29 o
   3   4   1         45.36         48.47         1.32 o
   4   4   1          5.03          7.54         0.63 o
   5   4   1        454.23        457.70        12.48 o
   6   4   1          4.55          4.15         0.52 o
   7   4   1         24.52         28.72         1.24 o
   8   4   1         43.91         45.10         2.14 o
   9   4   1         29.09         31.95         2.20 o
 -12   5   1         23.94         24.30         3.92 o
 -11   5   1         85.22         99.02         4.69 o
 -10   5   1         72.98         89.21         5.98 o
  -9   5   1          3.58          3.38         0.77 o
  -8   5   1        104.28        100.23         1.96 o
  -7   5   1         89.64         89.46         1.93 o
  -6   5   1         28.82         20.57         0.76 o
  -5   5   1        303.94        341.86         6.54 o
  -4   5   1        172.16        162.14         5.65 o
  -3   5   1         35.36         31.78         0.80 o
  -2   5   1         43.03         33.26         0.72 o
  -1   5   1         10.18         11.84         0.36 o
   0   5   1         22.35         23.09         0.62 o
   1   5   1        745.84        751.91        17.88 o
   2   5   1        203.53        208.35         4.53 o
   3   5   1          7.86         10.42         0.63 o
   4   5   1       1695.65       1693.76        60.58 o
   5   5   1          2.45          3.09         0.72 o
   6   5   1         24.75         21.51         1.38 o
   7   5   1          7.41          6.38         0.71 o
   8   5   1         10.38          9.68         1.16 o
 -12   6   1          1.13          1.27         1.03 o
 -11   6   1          0.88          1.34         0.76 o
 -10   6   1          2.30          1.16         0.72 o
  -9   6   1          1.54          1.53         0.43 o
  -8   6   1         58.65         53.48         1.29 o
  -7   6   1         12.69         11.07         0.63 o
  -6   6   1          2.13          2.20         0.28 o
  -5   6   1         64.03         71.22         1.69 o
  -4   6   1        216.58        220.82         4.28 o
  -3   6   1        497.87        498.78         9.91 o
  -2   6   1          1.19          1.53         0.27 o
  -1   6   1          9.97         14.63         0.61 o
   0   6   1          2.69          3.03         0.37 o
   1   6   1        161.92        155.01         2.86 o
   2   6   1          4.38          5.89         0.86 o
   3   6   1        477.71        478.52        20.15 o
   4   6   1         33.93         33.76         2.25 o
   5   6   1         20.51         20.49         1.26 o
   6   6   1          9.93         11.39         0.97 o
   7   6   1         22.68         21.03         1.55 o
   8   6   1          0.11          0.22         0.63 o
 -11   7   1         28.80         29.47         2.70 o
 -10   7   1         13.43         11.11         1.97 o
  -9   7   1          0.25          0.95         0.42 o
  -8   7   1         45.62         48.82         1.66 o
  -7   7   1          0.14          0.25         0.26 o
  -6   7   1         31.79         30.29         1.09 o
  -5   7   1         20.25         13.68         0.75 o
  -4   7   1        292.30        322.25         6.64 o
  -3   7   1        346.98        399.11         8.35 o
  -2   7   1         60.47         62.62         1.38 o
  -1   7   1          4.05          5.62         1.08 o
   0   7   1         22.21         21.65         0.76 o
   1   7   1        124.87        125.03         4.17 o
   2   7   1         67.00         67.12         2.71 o
   3   7   1          7.08          5.87         0.78 o
   4   7   1          9.73          8.51         1.10 o
   5   7   1        148.58        146.83         8.54 o
   6   7   1          0.05          0.08         0.50 o
   7   7   1         15.27         12.48         1.28 o
 -11   8   1        127.67        108.04        18.14 o
 -10   8   1         89.90        100.15         3.85 o
  -9   8   1         35.20         34.79         1.33 o
  -8   8   1          8.16          6.34         0.60 o
  -7   8   1          1.46          0.62         0.30 o
  -6   8   1         60.03         63.44         1.76 o
  -5   8   1         26.42         28.23         1.40 o
  -4   8   1          1.10          0.88         0.28 o
  -3   8   1         21.90         19.05         1.02 o
  -2   8   1         15.86         13.89         1.42 o
  -1   8   1         10.24         13.50         1.26 o
   0   8   1         51.39         44.75         3.62 o
   1   8   1         47.37         41.54         1.65 o
   2   8   1        175.92        192.99         7.81 o
   3   8   1          1.26          1.91         0.68 o
   4   8   1         21.88         21.54         1.62 o
   5   8   1          9.24         10.69         1.12 o
   6   8   1          8.56         14.33         1.44 o
 -11   9   1         16.27          9.06         2.54 o
 -10   9   1         41.51         46.15         1.73 o
  -9   9   1         32.68         35.46         1.51 o
  -8   9   1          0.66          0.11         0.35 o
  -7   9   1         22.35         23.76         1.24 o
  -6   9   1        125.37        123.32         4.83 o
  -5   9   1          0.90          0.37         0.45 o
  -4   9   1         26.67         24.24         1.38 o
  -3   9   1         23.28         18.86         1.67 o
  -2   9   1          2.16          1.46         0.44 o
  -1   9   1          5.75          3.91         0.78 o
   0   9   1         79.80         66.01         4.64 o
   1   9   1         51.40         44.62         4.61 o
   2   9   1         12.37         15.63         2.41 o
   3   9   1          0.34          0.19         0.48 o
   4   9   1         46.75         53.18         5.40 o
   5   9   1          2.73          2.47         1.14 o
 -10  10   1         73.55         68.70         3.21 o
  -9  10   1          4.86          3.83         0.74 o
  -8  10   1          1.72          1.05         0.54 o
  -7  10   1          0.05          0.59         0.39 o
  -6  10   1          5.36          4.67         1.11 o
  -5  10   1         40.45         42.77         1.86 o
  -4  10   1         23.42         21.02         1.48 o
  -3  10   1        107.52        105.15         5.24 o
  -2  10   1          0.52          0.55         0.39 o
  -1  10   1         29.66         22.91         2.27 o
   0  10   1         14.85         15.98         1.23 o
   1  10   1         45.76         40.05         4.83 o
   2  10   1         21.35         19.60         1.86 o
   3  10   1         30.18         34.94         3.90 o
   4  10   1          7.59          8.52         1.13 o
  -9  11   1          9.38         12.16         1.10 o
  -8  11   1          2.42          1.91         0.69 o
  -7  11   1         33.13         33.24         1.73 o
  -6  11   1          8.92         10.89         1.63 o
  -5  11   1          1.48          0.52         0.46 o
  -4  11   1         41.60         40.90         5.26 o
  -3  11   1         10.77         13.15         1.42 o
  -2  11   1          6.61          5.07         1.00 o
  -1  11   1         33.89         23.32         2.04 o
   0  11   1          7.07          7.14         1.45 o
   1  11   1         10.44         13.21         1.56 o
   2  11   1          6.12          4.58         0.91 o
  -8  12   1          0.00         -0.25         0.53 o
  -7  12   1        150.67        156.19         7.81 o
  -6  12   1         13.64         11.40         1.20 o
  -5  12   1         48.59         41.98         3.79 o
  -4  12   1        182.00        163.71        19.81 o
  -3  12   1          0.31          0.57         0.65 o
  -2  12   1         15.83         13.23         1.11 o
  -1  12   1          0.30          1.68         1.06 o
   0  12   1          4.21          2.73         1.00 o
   3 -13   2         14.23         18.02         2.57 o
   4 -13   2         23.13         26.67         2.51 o
   5 -13   2          6.06          5.99         1.20 o
  -1 -12   2          2.94          3.89         1.24 o
   0 -12   2         63.32         65.48         6.46 o
   1 -12   2          0.22          0.26         0.54 o
   2 -12   2          5.07          6.75         0.94 o
   3 -12   2         16.79         18.09         1.85 o
   4 -12   2          4.53          4.70         0.83 o
   5 -12   2          6.17          4.75         0.79 o
   6 -12   2          2.87          3.02         0.75 o
   7 -12   2          5.57          6.57         1.05 o
   8 -12   2          2.11          2.42         1.30 o
  -3 -11   2         12.40         14.21         2.20 o
  -2 -11   2          2.70          1.10         0.65 o
  -1 -11   2          5.92          4.75         1.27 o
   0 -11   2          0.22         -0.24         0.62 o
   1 -11   2         13.11          8.66         1.45 o
   2 -11   2          6.77          8.12         1.17 o
   3 -11   2         33.45         33.47         2.03 o
   4 -11   2         16.34         16.51         1.15 o
   5 -11   2         44.74         44.92         2.01 o
   6 -11   2         38.09         39.05         2.22 o
   7 -11   2         99.06        111.16         5.12 o
   8 -11   2         14.03         11.74         1.34 o
   9 -11   2         70.93         69.59         4.23 o
  -4 -10   2          1.49          0.97         0.79 o
  -3 -10   2        152.47        186.30        11.45 o
  -2 -10   2          1.27          2.15         0.64 o
  -1 -10   2          1.20          1.42         0.74 o
   0 -10   2          1.05          0.41         0.56 o
   1 -10   2         58.29         42.51         2.00 o
   2 -10   2          7.72          6.40         0.70 o
   3 -10   2         23.02         26.11         1.62 o
   4 -10   2          3.96          3.66         0.56 o
   5 -10   2        432.78        436.31        12.52 o
   6 -10   2        139.22        140.21         3.96 o
   7 -10   2        109.44        106.81         4.25 o
   8 -10   2         98.02        101.03         3.49 o
   9 -10   2         48.77         49.99         2.31 o
  10 -10   2          5.28          3.68         0.83 o
  -5  -9   2         12.05         13.00         1.80 o
  -4  -9   2          0.70         -0.01         0.48 o
  -3  -9   2          0.23          0.02         0.48 o
  -2  -9   2        110.19        113.83         5.43 o
  -1  -9   2         45.59         39.69         2.11 o
   0  -9   2          1.61          3.37         0.55 o
   1  -9   2        623.63        616.55        18.06 o
   2  -9   2          3.21          3.98         0.71 o
   3  -9   2        222.22        222.10         5.41 o
   4  -9   2         55.77         54.13         1.55 o
   5  -9   2         10.07          8.92         0.69 o
   6  -9   2        422.36        418.13        11.65 o
   7  -9   2         20.73         20.61         1.30 o
   8  -9   2          0.26          0.35         0.32 o
   9  -9   2         44.13         41.84         1.66 o
  10  -9   2          1.44          1.02         0.55 o
  -6  -8   2        107.93        121.91         5.30 o
  -5  -8   2          2.77          2.47         0.68 o
  -4  -8   2          0.07          0.22         0.42 o
  -3  -8   2          0.11          0.28         0.35 o
  -2  -8   2        403.49        353.38        10.88 o
  -1  -8   2         28.74         36.42         1.65 o
   0  -8   2         35.21         32.95         1.32 o
   1  -8   2          1.01          1.08         0.36 o
   2  -8   2          1.64          0.54         0.33 o
   3  -8   2        182.48        179.72         3.93 o
   4  -8   2         36.22         39.41         1.27 o
   5  -8   2        202.65        222.41         6.13 o
   6  -8   2         29.47         26.75         1.39 o
   7  -8   2        113.34        111.05         2.97 o
   8  -8   2         12.97         10.16         0.89 o
   9  -8   2         25.66         26.84         1.35 o
  10  -8   2          3.65          2.40         0.85 o
  11  -8   2         13.19         15.29         2.31 o
  -7  -7   2         24.53         32.09         2.18 o
  -6  -7   2          0.12          0.28         0.51 o
  -5  -7   2          7.31          5.43         0.75 o
  -4  -7   2        162.38        161.21         5.05 o
  -3  -7   2         48.27         53.38         2.63 o
  -2  -7   2        128.14        112.26         3.07 o
  -1  -7   2          4.75          4.83         0.50 o
   0  -7   2          9.32         10.26         0.75 o
   1  -7   2          1.55          2.78         0.43 o
   2  -7   2         27.56         24.62         0.97 o
   3  -7   2          0.63          0.94         0.25 o
   4  -7   2         37.97         34.70         1.09 o
   5  -7   2         87.51         92.61         2.18 o
   6  -7   2         81.61         75.25         2.34 o
   7  -7   2          4.63          3.91         0.40 o
   8  -7   2        179.15        171.81         4.55 o
   9  -7   2         13.64         12.47         0.90 o
  10  -7   2         22.59         21.51         3.04 o
  11  -7   2         28.99         33.72         2.58 o
  -8  -6   2          7.16          8.31         1.58 o
  -7  -6   2          2.30          3.22         1.06 o
  -6  -6   2          3.02          4.53         0.65 o
  -5  -6   2          6.91          4.87         0.58 o
  -4  -6   2         78.39         73.89         2.02 o
  -3  -6   2         46.92         34.40         1.26 o
  -2  -6   2         28.21         32.76         1.20 o
  -1  -6   2          6.97          7.95         0.91 o
   0  -6   2          7.25          5.07         0.46 o
   1  -6   2          1.46          4.62         0.33 o
   2  -6   2        357.43        355.01         6.54 o
   3  -6   2         93.65         97.02         1.80 o
   4  -6   2        190.85        197.53         4.33 o
   5  -6   2         21.95         27.56         0.99 o
   6  -6   2        146.02        162.57         3.55 o
   7  -6   2          0.29          0.30         0.35 o
   8  -6   2        132.11        130.94         3.79 o
   9  -6   2         10.06         14.90         1.35 o
  10  -6   2          0.03          0.23         0.96 o
  11  -6   2         82.96         93.85         5.90 o
  -9  -5   2         11.51         11.73         1.36 o
  -8  -5   2          0.41          0.33         0.49 o
  -7  -5   2         15.44         12.46         0.89 o
  -6  -5   2         11.01         12.09         1.08 o
  -5  -5   2         23.61         20.96         1.14 o
  -4  -5   2         26.24         23.07         1.04 o
  -3  -5   2         15.17         18.00         0.96 o
  -2  -5   2          9.38          6.25         0.51 o
  -1  -5   2          3.77          4.13         0.44 o
   0  -5   2        304.79        307.69         6.05 o
   1  -5   2        148.37        141.21         2.31 o
   2  -5   2         79.80         84.19         1.49 o
   3  -5   2          1.38          3.26         0.25 o
   4  -5   2          3.59          6.08         0.73 o
   5  -5   2        140.80        164.86         3.45 o
   6  -5   2        243.49        263.45         5.08 o
   7  -5   2        403.24        396.27         9.24 o
   8  -5   2         33.55         32.03         2.20 o
   9  -5   2         29.64         33.83         2.02 o
  10  -5   2         88.74        103.62         5.34 o
  11  -5   2          0.02          0.28         0.78 o
 -10  -4   2         12.40          9.40         1.27 o
  -9  -4   2         69.10         66.92         4.63 o
  -8  -4   2         13.33         14.60         1.35 o
  -7  -4   2        216.52        238.90         6.54 o
  -6  -4   2        371.81        346.61         9.37 o
  -5  -4   2        295.33        338.46         8.39 o
  -4  -4   2         26.16         27.06         1.13 o
  -3  -4   2        796.89        875.15        22.48 o
  -2  -4   2        206.91        212.11         3.77 o
  -1  -4   2       2023.99       2157.53        66.27 o
   0  -4   2        127.17        126.77         2.01 o
   1  -4   2        242.28        217.44         3.34 o
   2  -4   2        238.20        257.41         4.26 o
   3  -4   2         85.23         91.06         1.43 o
   4  -4   2        374.37        390.24         7.75 o
   5  -4   2         86.01         89.61         1.56 o
   6  -4   2        931.67        912.18        21.69 o
   7  -4   2         31.02         26.54         2.29 o
   8  -4   2         18.19         18.65         1.76 o
   9  -4   2         15.52         14.95         2.25 o
  10  -4   2          4.38          4.41         1.23 o
  11  -4   2          8.98          9.69         2.60 o
 -10  -3   2          0.03          0.07         0.30 o
  -9  -3   2         19.86         22.88         1.24 o
  -8  -3   2         21.55         20.78         1.30 o
  -7  -3   2        432.97        456.44        12.01 o
  -6  -3   2        159.09        141.90         3.49 o
  -5  -3   2         35.16         37.55         1.14 o
  -4  -3   2         96.76        114.62         2.55 o
  -3  -3   2          3.63          2.89         0.31 o
  -2  -3   2       4557.87       5110.34       237.88 o
  -1  -3   2        216.28        215.58         3.35 o
   0  -3   2        894.38        862.51        18.67 o
   1  -3   2        349.58        360.25         5.58 o
   2  -3   2       1071.15       1085.99        25.81 o
   3  -3   2        954.96       1022.00        24.15 o
   4  -3   2         53.42         57.46         0.96 o
   5  -3   2          6.63          9.07         0.57 o
   6  -3   2         54.36         48.33         2.46 o
   7  -3   2         28.04         26.91         1.79 o
   8  -3   2        323.73        341.63        12.32 o
   9  -3   2        105.82        103.66         4.11 o
  10  -3   2          0.11          0.09         0.64 o
  11  -3   2          0.00         -0.54         0.93 o
 -11  -2   2         28.62         32.80         3.01 o
 -10  -2   2        222.56        193.02        28.51 o
  -9  -2   2          4.88          3.93         0.68 o
  -8  -2   2        428.68        454.44        15.40 o
  -7  -2   2         59.91         65.35         1.91 o
  -6  -2   2          2.28          0.92         0.35 o
  -5  -2   2          8.19          6.27         0.91 o
  -4  -2   2        255.32        292.21         5.11 o
  -3  -2   2         62.98         67.47         1.07 o
  -2  -2   2         21.61         23.96         0.56 o
  -1  -2   2        319.88        297.13         4.51 o
   0  -2   2       4691.84       3992.90       174.33 o
   1  -2   2       2079.54       1970.53        59.83 o
   2  -2   2        795.83        821.47        16.85 o
   3  -2   2        827.74        859.98        18.25 o
   4  -2   2        351.02        366.00         5.66 o
   5  -2   2         78.42         96.45         6.64 o
   6  -2   2         93.80        101.33        39.71 o
   7  -2   2         77.38         62.52        34.13 o
   8  -2   2         12.19          6.42         5.37 o
   9  -2   2          0.01          0.55         1.25 o
  10  -2   2        104.47        129.07         9.68 o
  11  -2   2          0.92          0.92         0.91 o
 -11  -1   2         29.06         30.56         2.63 o
 -10  -1   2        227.00        143.25        15.16 o
  -9  -1   2          7.44          4.40         0.75 o
  -8  -1   2         58.35         57.28         1.83 o
  -7  -1   2         48.85         52.37         1.42 o
  -6  -1   2        161.39        154.02         3.16 o
  -5  -1   2        238.82        262.58         4.48 o
  -4  -1   2         60.78         51.97         0.93 o
  -3  -1   2       2179.20       2223.30        74.37 o
  -2  -1   2        275.65        289.98         4.03 o
  -1  -1   2       1140.26       1043.06        23.08 o
   0  -1   2          0.09          0.57         0.13 o
   1  -1   2       1591.00       1468.89        38.18 o
   2  -1   2          9.82          6.01         0.15 o
   3  -1   2          8.75         10.30         0.22 o
   4  -1   2        172.49        164.90         3.70 o
   5  -1   2         41.10         32.00         1.26 o
   6  -1   2          0.43          0.91         0.43 o
   7  -1   2        117.51        128.20         4.59 o
   8  -1   2         12.12         11.86         1.33 o
   9  -1   2        153.95        158.71         7.51 o
  10  -1   2          2.06          1.83         1.94 o
  11  -1   2        100.05         94.58        59.14 o
 -11   0   2          0.20          0.79         1.31 o
 -10   0   2          1.76          1.22         0.77 o
  -9   0   2        192.48        153.65        13.21 o
  -8   0   2        215.51        214.62         6.77 o
  -7   0   2          0.96          0.76         0.25 o
  -6   0   2         25.34         21.30         0.64 o
  -5   0   2         21.90         22.78         0.55 o
  -4   0   2        674.03        733.28        15.47 o
  -3   0   2         26.84         27.19         0.47 o
  -2   0   2        511.28        497.16         8.10 o
  -1   0   2          0.84          1.91         0.10 o
   0   0   2        304.99        295.42         4.72 o
   1   0   2        646.58        522.22         8.29 o
   2   0   2       2471.37       2174.70        91.34 o
   3   0   2        816.93        885.33        18.78 o
   4   0   2        458.98        447.18         7.59 o
   5   0   2        281.28        346.68         5.55 o
   6   0   2         41.28         23.08         2.75 o
   7   0   2         12.90         11.55         0.91 o
   8   0   2          5.66          4.41         0.79 o
   9   0   2          1.20          1.35         0.70 o
  10   0   2          0.07         -0.07         0.71 o
  11   0   2         32.23         42.21         3.26 o
 -12   1   2         23.17         26.53         3.21 o
 -11   1   2          3.18          2.96         1.15 o
 -10   1   2         18.76         17.57         1.91 o
  -9   1   2         18.40         11.31         2.31 o
  -8   1   2          2.00          1.21         0.56 o
  -7   1   2          5.78          9.50         0.75 o
  -6   1   2         28.36         22.62         0.61 o
  -5   1   2        194.30        226.38         3.44 o
  -4   1   2        416.51        418.94         6.87 o
  -3   1   2      10189.90       6969.14       413.21 o
  -2   1   2       1650.23       1563.80        41.74 o
  -1   1   2        266.15        282.27         6.29 o
   0   1   2       2512.06       1963.34        72.08 o
   1   1   2       3420.29       3007.47       112.14 o
   2   1   2       1430.34       1511.47        40.87 o
   3   1   2        226.73        211.42         3.05 o
   4   1   2        752.43        823.08        18.58 o
   5   1   2          9.28          8.13         0.51 o
   6   1   2         49.08         45.40         1.05 o
   7   1   2          0.31          0.22         0.17 o
   8   1   2          6.42          8.93         1.04 o
   9   1   2          0.56          0.69         0.66 o
  10   1   2         74.65         92.12         6.13 o
 -12   2   2         10.91         10.37         2.70 o
 -11   2   2          0.68          0.59         0.67 o
 -10   2   2         23.64         34.55         4.29 o
  -9   2   2         50.81         98.33        48.00 o
  -8   2   2        264.89        233.20         8.92 o
  -7   2   2        503.16        500.20        10.26 o
  -6   2   2          7.56          3.00         0.27 o
  -5   2   2        993.73        969.85        22.94 o
  -4   2   2        795.02        772.55        18.49 o
  -3   2   2       3916.92       3762.49       159.97 o
  -2   2   2      21691.49       6826.79       733.34 o
  -1   2   2       6034.95       3598.95       353.38 o
   0   2   2         52.38         45.15         0.72 o
   1   2   2        737.74        666.39        12.83 o
   2   2   2        499.54        463.64         8.05 o
   3   2   2         12.50         11.44         0.33 o
   4   2   2         44.11         48.93         1.30 o
   5   2   2          2.05          2.45         0.40 o
   6   2   2         14.62         17.50         1.04 o
   7   2   2         33.95         21.91         0.83 o
   8   2   2          2.56          1.79         0.34 o
   9   2   2          4.41          2.55         1.42 o
  10   2   2         13.12         14.76         2.43 o
 -12   3   2          8.86          4.00         4.13 o
 -11   3   2         19.00         24.07         2.41 o
 -10   3   2          3.47          4.14         1.04 o
  -9   3   2          1.03          1.15         0.61 o
  -8   3   2          2.09          3.24         0.42 o
  -7   3   2         35.02         38.70         1.04 o
  -6   3   2         59.89         62.86         1.01 o
  -5   3   2        810.09        818.35        18.36 o
  -4   3   2          0.85          0.08         0.13 o
  -3   3   2        566.05        545.94        11.21 o
  -2   3   2        600.17        568.71        20.36 o
  -1   3   2       3521.41       3310.34       152.07 o
   0   3   2         55.55         60.26         0.81 o
   1   3   2        327.58        333.27         5.49 o
   2   3   2        115.53        151.52         2.54 o
   3   3   2         68.51         75.22         1.53 o
   4   3   2        145.11        159.26         3.06 o
   5   3   2         19.58         18.44         0.64 o
   6   3   2         10.20          6.94         0.75 o
   7   3   2          0.04          0.18         0.33 o
   8   3   2         24.80         20.83         1.03 o
   9   3   2          9.04          3.61         1.78 o
 -12   4   2         56.58         68.89         5.38 o
 -11   4   2          4.43         25.37        14.04 o
 -10   4   2         25.12         25.86        12.95 o
  -9   4   2          0.52          0.05         0.24 o
  -8   4   2         50.59         54.86         1.82 o
  -7   4   2         48.48         48.83         1.59 o
  -6   4   2         35.88         40.75         0.90 o
  -5   4   2          0.21          2.23         0.22 o
  -4   4   2        167.99        139.61         2.97 o
  -3   4   2         30.39         28.85         0.64 o
  -2   4   2        104.42        106.90         1.55 o
  -1   4   2        912.48        953.18        21.43 o
   0   4   2         22.76         28.71         0.51 o
   1   4   2        898.71        850.82        19.73 o
   2   4   2         12.29          9.43         0.42 o
   3   4   2         43.84         47.80         1.06 o
   4   4   2         51.96         52.55         1.50 o
   5   4   2         10.66         12.94         0.88 o
   6   4   2         39.82         39.55         1.76 o
   7   4   2          2.71          1.49         0.52 o
   8   4   2          8.87         11.31         0.96 o
   9   4   2        112.67        124.17        14.81 o
 -12   5   2         27.49         25.78         4.98 o
 -11   5   2          4.30          4.01         1.16 o
 -10   5   2         83.47         60.41         9.02 o
  -9   5   2         79.91         82.59         2.28 o
  -8   5   2         23.11         30.73         0.97 o
  -7   5   2          8.41         10.21         0.58 o
  -6   5   2         23.54         24.30         0.71 o
  -5   5   2        203.95        235.25         4.38 o
  -4   5   2        120.98        112.60         2.25 o
  -3   5   2         19.97         15.80         0.48 o
  -2   5   2        447.31        442.58         8.25 o
  -1   5   2        199.37        217.77         3.44 o
   0   5   2         10.05         15.31         0.46 o
   1   5   2         11.17         13.70         0.81 o
   2   5   2         71.54         87.15         2.21 o
   3   5   2       1054.23       1063.67        30.79 o
   4   5   2          8.48          7.60         0.64 o
   5   5   2        620.09        630.44        17.18 o
   6   5   2          0.41          0.45         0.38 o
   7   5   2          1.56          1.59         0.69 o
   8   5   2          1.56          3.23         0.91 o
 -12   6   2         15.00         14.05         2.92 o
 -11   6   2         48.30         61.40         4.06 o
 -10   6   2          6.98          3.95         1.22 o
  -9   6   2         11.23         11.75         0.96 o
  -8   6   2         39.77         32.89         1.36 o
  -7   6   2          1.12          0.84         0.24 o
  -6   6   2        116.53        129.17         2.62 o
  -5   6   2        184.78        183.90         4.08 o
  -4   6   2          8.35         10.19         0.88 o
  -3   6   2        569.67        631.48        14.24 o
  -2   6   2        119.56        120.01         2.22 o
  -1   6   2         16.78         14.37         0.53 o
   0   6   2        352.73        373.39         7.69 o
   1   6   2        649.80        663.56        16.64 o
   2   6   2        779.59        752.88        21.00 o
   3   6   2          2.82          3.99         0.48 o
   4   6   2        102.67        112.28         3.59 o
   5   6   2          9.35          6.03         0.76 o
   6   6   2         33.35         34.32         2.18 o
   7   6   2          0.54          1.32         0.75 o
 -11   7   2        282.00        310.91        13.79 o
 -10   7   2         23.00         24.19         1.47 o
  -9   7   2          2.20          3.76         0.47 o
  -8   7   2          0.40          0.32         0.40 o
  -7   7   2          0.83          0.64         0.27 o
  -6   7   2        190.88        187.44         3.65 o
  -5   7   2         23.45         22.46         0.85 o
  -4   7   2         74.76         83.48         1.71 o
  -3   7   2         53.95         49.11         1.23 o
  -2   7   2        223.53        245.94         5.17 o
  -1   7   2         31.51         34.66         3.03 o
   0   7   2        548.73        549.82        21.50 o
   1   7   2        106.35         90.70         3.91 o
   2   7   2        235.05        238.20        10.63 o
   3   7   2         24.74         26.07         2.32 o
   4   7   2         14.42         14.68         1.04 o
   5   7   2          3.59          5.23         0.97 o
   6   7   2          3.58          4.31         0.77 o
   7   7   2         16.67         15.51         1.87 o
 -11   8   2         57.02         57.28         5.29 o
 -10   8   2         36.61         31.45         1.46 o
  -9   8   2        161.54        180.43         4.38 o
  -8   8   2         30.99         30.14         1.01 o
  -7   8   2         51.23         44.52         1.32 o
  -6   8   2        182.09        194.08         4.85 o
  -5   8   2        374.00        376.14        11.48 o
  -4   8   2        102.59        110.14         2.80 o
  -3   8   2          1.47          1.47         0.37 o
  -2   8   2         27.07         27.99         2.25 o
  -1   8   2         27.14         33.90         1.40 o
   0   8   2          6.48          4.01         0.39 o
   1   8   2          4.40          5.70         0.72 o
   2   8   2        293.42        272.71        23.67 o
   3   8   2          1.65          2.31         0.71 o
   4   8   2         20.16         21.40         1.90 o
   5   8   2          5.65          4.99         0.96 o
   6   8   2         11.63         12.47         1.64 o
 -11   9   2         82.17         83.94         4.91 o
 -10   9   2         34.29         31.27         1.53 o
  -9   9   2         12.57         14.81         0.95 o
  -8   9   2          9.93          6.51         0.61 o
  -7   9   2          4.35          5.55         0.56 o
  -6   9   2         11.50         14.90         0.89 o
  -5   9   2         77.34         75.92         2.24 o
  -4   9   2         53.94         53.69         1.82 o
  -3   9   2         17.89         12.92         1.04 o
  -2   9   2          2.76          2.35         0.41 o
  -1   9   2          7.45          5.69         0.71 o
   0   9   2         31.04         31.82         2.90 o
   1   9   2          2.10          2.60         0.55 o
   2   9   2         13.57         10.83         1.33 o
   3   9   2          6.08          5.16         0.76 o
   4   9   2         11.45         10.75         1.23 o
 -10  10   2         21.40         22.66         1.58 o
  -9  10   2         39.56         34.19         1.63 o
  -8  10   2          3.57          2.99         0.62 o
  -7  10   2         12.96         11.93         1.54 o
  -6  10   2          0.05          0.15         0.33 o
  -5  10   2          4.35          2.85         0.49 o
  -4  10   2         73.98         74.55         3.55 o
  -3  10   2        111.05        108.09        10.17 o
  -2  10   2         36.23         35.68         4.08 o
  -1  10   2         20.21         17.28         1.76 o
   0  10   2          2.34          2.38         0.70 o
   1  10   2         66.81         57.24         7.58 o
   2  10   2         67.53         66.66         8.06 o
   3  10   2          2.74          2.80         0.72 o
  -9  11   2          0.48          1.06         0.63 o
  -8  11   2         12.23          8.87         1.11 o
  -7  11   2          5.86          7.03         0.88 o
  -6  11   2          0.93          0.67         0.45 o
  -5  11   2         41.38         41.78         3.93 o
  -4  11   2        113.35        103.41         8.78 o
  -3  11   2          0.43          0.28         0.47 o
  -2  11   2          2.25          2.04         0.56 o
  -1  11   2         46.73         47.85         6.33 o
   0  11   2          3.65          4.43         0.70 o
   1  11   2         91.54         93.06        15.31 o
   2  11   2          7.29          7.34         1.14 o
  -7  12   2         15.49         13.75         1.22 o
  -6  12   2        144.92        136.04        14.28 o
  -5  12   2          0.40          0.25         0.48 o
  -4  12   2         27.67         21.21         3.76 o
  -3  12   2         53.52         47.69         6.39 o
  -2  12   2          7.14          6.06         1.13 o
  -1  12   2          0.60          1.07         0.70 o
   3 -13   3         30.60         30.58         3.60 o
   4 -13   3          5.96          6.80         1.02 o
  -1 -12   3         10.02         14.51         2.31 o
   0 -12   3          3.33          2.73         1.02 o
   1 -12   3          0.35         -0.10         0.50 o
   2 -12   3          1.28          2.18         0.70 o
   3 -12   3          5.93          4.16         0.88 o
   4 -12   3          0.25          0.17         0.49 o
   5 -12   3          0.97          1.49         0.64 o
   6 -12   3          0.88          0.65         0.60 o
   7 -12   3         11.56         10.78         1.17 o
  -3 -11   3          5.98          6.16         1.28 o
  -2 -11   3          0.25          0.59         0.82 o
  -1 -11   3         23.80         22.55         2.50 o
   0 -11   3         48.06         60.26         7.74 o
   1 -11   3          0.06         -0.20         0.47 o
   2 -11   3          1.22          0.96         0.57 o
   3 -11   3        129.62        136.66         5.95 o
   4 -11   3         21.31         21.41         1.47 o
   5 -11   3        116.81        131.65         4.42 o
   6 -11   3         88.88         93.47         3.44 o
   7 -11   3         51.62         53.07         2.60 o
   8 -11   3         14.12         11.66         1.23 o
   9 -11   3          2.36          4.14         0.91 o
  -4 -10   3          0.19         -0.09         0.52 o
  -3 -10   3         14.01         10.46         1.21 o
  -2 -10   3          6.92          7.57         0.99 o
  -1 -10   3         11.66         11.79         1.05 o
   0 -10   3         43.11         35.72         2.05 o
   1 -10   3        122.57        113.15         3.50 o
   2 -10   3          2.23          1.41         0.48 o
   3 -10   3          2.48          1.96         0.57 o
   4 -10   3          4.49          5.23         0.66 o
   5 -10   3         18.91         18.45         1.15 o
   6 -10   3        398.94        421.36        13.17 o
   7 -10   3         10.75          8.33         1.39 o
   8 -10   3        117.70        126.67         3.91 o
   9 -10   3          2.34          2.98         0.72 o
  -6  -9   3         10.22         12.79         2.38 o
  -5  -9   3         38.65         40.67         4.57 o
  -4  -9   3          7.07          5.10         1.10 o
  -3  -9   3         10.66          7.87         1.09 o
  -2  -9   3         93.93         80.27         3.86 o
  -1  -9   3          2.84          2.89         0.55 o
   0  -9   3        149.05        131.64         5.67 o
   1  -9   3        111.68        110.60         3.80 o
   2  -9   3        487.54        513.11        12.73 o
   3  -9   3        165.31        156.24         4.71 o
   4  -9   3        354.73        351.31         9.16 o
   5  -9   3         66.52         70.08         2.37 o
   6  -9   3         96.99        107.33         3.02 o
   7  -9   3        126.35        123.91         4.51 o
   8  -9   3          0.02         -0.13         0.43 o
   9  -9   3          8.18          7.17         1.59 o
  10  -9   3         85.44         82.50        11.82 o
  -7  -8   3          0.99          1.80         0.87 o
  -6  -8   3          5.32          6.32         1.15 o
  -5  -8   3         22.48         22.94         1.93 o
  -4  -8   3         76.57         71.17         3.35 o
  -3  -8   3         40.52         34.09         2.28 o
  -2  -8   3        128.46        106.32         3.74 o
  -1  -8   3        312.83        278.79         6.94 o
   0  -8   3         10.35         13.19         0.89 o
   1  -8   3        389.88        388.42         9.21 o
   2  -8   3         29.71         32.32         1.24 o
   3  -8   3          8.32          8.83         0.82 o
   4  -8   3         22.23         18.50         0.93 o
   5  -8   3         59.26         55.01         1.75 o
   6  -8   3         69.67         65.94         2.28 o
   7  -8   3         92.27         89.46         2.64 o
   8  -8   3          1.72          1.75         0.49 o
   9  -8   3          0.43          0.25         0.36 o
  10  -8   3          3.21          1.76         1.04 o
  11  -8   3          4.44          4.96         1.43 o
  -7  -7   3         98.03        115.37         5.50 o
  -6  -7   3          0.54          1.26         0.59 o
  -5  -7   3          3.08          2.17         0.57 o
  -4  -7   3         57.88         66.90         2.99 o
  -3  -7   3         19.67         23.54         1.73 o
  -2  -7   3          1.35          0.93         0.37 o
  -1  -7   3         58.61         61.10         1.79 o
   0  -7   3        109.46        101.60         2.49 o
   1  -7   3         88.27         86.25         1.85 o
   2  -7   3         63.39         53.42         1.37 o
   3  -7   3          4.04          5.26         0.48 o
   4  -7   3        161.31        148.38         2.86 o
   5  -7   3          1.69          0.73         0.33 o
   6  -7   3          0.24         -0.02         0.25 o
   7  -7   3        111.72        109.75         2.97 o
   8  -7   3         11.57          9.76         1.57 o
   9  -7   3          8.30          5.21         0.88 o
  10  -7   3          4.92          6.73         1.35 o
  11  -7   3         67.25         87.71         7.43 o
  -8  -6   3          0.55          0.39         0.67 o
  -7  -6   3          4.20          3.24         0.78 o
  -6  -6   3         50.68         55.09         2.23 o
  -5  -6   3        390.68        338.71         9.47 o
  -4  -6   3         42.05         44.52         1.82 o
  -3  -6   3         12.26          9.31         0.62 o
  -2  -6   3         10.78         12.08         0.75 o
  -1  -6   3         15.84         16.45         0.78 o
   0  -6   3         19.20         23.90         0.82 o
   1  -6   3          2.26          1.50         0.26 o
   2  -6   3        203.92        209.92         4.39 o
   3  -6   3        211.26        212.96         4.18 o
   4  -6   3        169.23        151.95         2.89 o
   5  -6   3         16.09         16.26         0.82 o
   6  -6   3         12.03         13.54         1.27 o
   7  -6   3         87.89         91.20         2.08 o
   8  -6   3         87.19         80.63         3.09 o
   9  -6   3          0.04          0.24         0.64 o
  10  -6   3        128.50        139.20         7.22 o
  11  -6   3         19.84         25.13         2.76 o
  -9  -5   3          0.20         -0.24         0.66 o
  -8  -5   3          1.02          0.66         0.76 o
  -7  -5   3          0.83          1.38         0.57 o
  -6  -5   3          0.14          0.24         0.40 o
  -5  -5   3          6.13          4.00         0.53 o
  -4  -5   3        188.68        205.91         4.63 o
  -3  -5   3          7.66          7.49         0.53 o
  -2  -5   3        121.63        130.19         2.80 o
  -1  -5   3         18.52         14.62         0.67 o
   0  -5   3          1.27          1.08         0.25 o
   1  -5   3        756.30        703.66        15.82 o
   2  -5   3         47.68         40.61         0.93 o
   3  -5   3         19.77         22.32         0.63 o
   4  -5   3        383.10        443.68         9.02 o
   5  -5   3          4.38          6.40         1.60 o
   6  -5   3        810.62        839.83        21.76 o
   7  -5   3        192.23        201.64         3.65 o
   8  -5   3         34.38         40.40         4.89 o
   9  -5   3          5.79          4.68         1.05 o
  10  -5   3        342.46        386.39        14.99 o
  11  -5   3         16.16         17.96         2.93 o
 -10  -4   3          2.86          3.90         0.84 o
  -9  -4   3         12.10          8.04         0.93 o
  -8  -4   3          3.68          3.45         0.61 o
  -7  -4   3         22.46         23.89         1.32 o
  -6  -4   3         39.14         41.43         1.62 o
  -5  -4   3         28.80         24.21         1.12 o
  -4  -4   3          4.82          7.30         0.68 o
  -3  -4   3         15.11         12.58         0.62 o
  -2  -4   3        783.53        915.71        22.29 o
  -1  -4   3        109.78        135.08         2.24 o
   0  -4   3          1.38          2.20         0.20 o
   1  -4   3          0.53          0.30         0.17 o
   2  -4   3       1364.09       1389.46        38.25 o
   3  -4   3         95.46        119.99         1.83 o
   4  -4   3        179.82        185.12         3.67 o
   5  -4   3          1.98          1.87         0.29 o
   6  -4   3         11.80          7.94         0.55 o
   7  -4   3         12.24         11.70         1.09 o
   8  -4   3         70.42         75.76         3.68 o
   9  -4   3         40.08         47.19         3.18 o
  10  -4   3        144.68        159.02        10.06 o
  11  -4   3         61.80         72.65         5.37 o
 -10  -3   3        182.15        188.54        17.99 o
  -9  -3   3         29.11         28.38         1.68 o
  -8  -3   3        161.62        167.42         7.74 o
  -7  -3   3          0.16          0.21         0.36 o
  -6  -3   3          4.98          4.68         0.87 o
  -5  -3   3        153.05        147.28         3.33 o
  -4  -3   3        504.50        517.85        11.88 o
  -3  -3   3        198.66        236.52         4.37 o
  -2  -3   3          5.47          7.55         0.38 o
  -1  -3   3          2.08          5.61         0.30 o
   0  -3   3        237.90        262.32         4.20 o
   1  -3   3        186.28        152.37         1.99 o
   2  -3   3       1833.80       1804.21        55.11 o
   3  -3   3        311.74        268.71         4.46 o
   4  -3   3          0.49          0.28         0.12 o
   5  -3   3         50.61         49.80         0.82 o
   6  -3   3          8.17         11.24         0.81 o
   7  -3   3        236.30        251.97         7.59 o
   8  -3   3        224.40        239.82         7.92 o
   9  -3   3         76.33         88.61         5.46 o
  10  -3   3         38.43         47.05         3.02 o
  11  -3   3         25.14         30.25         3.77 o
 -11  -2   3          1.57          1.77         1.23 o
 -10  -2   3        189.01        174.46        20.47 o
  -9  -2   3        193.33        194.43        11.59 o
  -8  -2   3         76.17         76.81         2.28 o
  -7  -2   3        402.07        417.05         9.34 o
  -6  -2   3         29.98         32.45         1.27 o
  -5  -2   3        273.21        300.60         5.67 o
  -4  -2   3        109.25        117.99         2.05 o
  -3  -2   3         46.33         55.80         1.05 o
  -2  -2   3          2.18          2.03         0.19 o
  -1  -2   3       3466.99       3567.26       149.72 o
   0  -2   3        161.98        166.20         2.25 o
   1  -2   3        347.39        386.17         6.12 o
   2  -2   3         37.93         54.86         0.96 o
   3  -2   3         14.25         27.40         1.03 o
   4  -2   3         64.40         59.15         1.06 o
   5  -2   3          0.25          1.40         0.20 o
   6  -2   3         73.49         84.88         2.93 o
   7  -2   3        138.56        134.52         9.12 o
   8  -2   3         28.02         36.89         3.40 o
   9  -2   3          0.20          0.38         0.75 o
  10  -2   3          0.04         -0.28         0.71 o
  11  -2   3          8.44         10.33         1.70 o
 -11  -1   3         12.84          4.38         2.71 o
 -10  -1   3         35.12         27.46         3.39 o
  -9  -1   3         39.37         36.55         1.96 o
  -8  -1   3        307.29        290.16         7.33 o
  -7  -1   3          0.01          0.15         0.29 o
  -6  -1   3        803.36        847.81        22.23 o
  -5  -1   3         50.47         52.31         1.02 o
  -4  -1   3         32.79         33.78         0.67 o
  -3  -1   3        171.22        176.44         2.64 o
  -2  -1   3       1334.60       1320.52        34.86 o
  -1  -1   3        666.37        665.40        12.64 o
   0  -1   3         43.59         54.46         1.08 o
   1  -1   3       2859.10       2750.90        99.66 o
   2  -1   3        307.43        266.89         4.77 o
   3  -1   3        101.60        117.95         1.53 o
   4  -1   3          7.46          9.43         0.28 o
   5  -1   3          0.03          1.62         0.27 o
   6  -1   3         16.20         13.61         8.11 o
   7  -1   3          9.93          3.93         2.56 o
   8  -1   3         60.84         58.90        35.39 o
   9  -1   3          5.26          3.49         1.42 o
  10  -1   3         11.28         18.37         2.40 o
  11  -1   3         49.22         86.78         5.50 o
 -11   0   3          1.86          2.29         1.13 o
 -10   0   3          5.01          3.55         0.83 o
  -9   0   3         15.06         15.81         1.02 o
  -8   0   3         63.50         57.59         1.66 o
  -7   0   3         39.09         35.65         1.26 o
  -6   0   3        260.38        280.70         5.57 o
  -5   0   3        168.85        188.21         3.16 o
  -4   0   3        410.04        417.84         7.66 o
  -3   0   3         64.59         68.00         1.19 o
  -2   0   3        243.20        232.59         3.21 o
  -1   0   3        143.43        165.77         1.97 o
   0   0   3          3.64          6.89         0.30 o
   1   0   3        173.09        163.00         2.24 o
   2   0   3         10.27         13.63         0.73 o
   3   0   3        337.63        371.55         6.08 o
   4   0   3        494.36        598.22        11.40 o
   5   0   3         16.13         14.32         0.46 o
   6   0   3          7.50         10.48         1.28 o
   7   0   3          1.00          4.71         0.85 o
   8   0   3          7.09          7.29         1.62 o
   9   0   3         34.59         44.88         3.16 o
  10   0   3        104.19        120.99        60.03 o
 -12   1   3          0.61          0.38         0.77 o
 -11   1   3          0.05          0.17         0.62 o
 -10   1   3         26.36         19.01         3.89 o
  -9   1   3          5.35          6.29         1.09 o
  -8   1   3        168.24        159.99         3.20 o
  -7   1   3          7.85          7.87         0.89 o
  -6   1   3        291.56        312.84         6.18 o
  -5   1   3        167.11        164.94         2.72 o
  -4   1   3         67.62         59.60         0.89 o
  -3   1   3        128.03        115.79         1.45 o
  -2   1   3      13301.62       6668.90       384.42 o
  -1   1   3       4640.19       3039.61       293.52 o
   0   1   3        164.00        146.08         1.95 o
   1   1   3          1.89          3.07         0.24 o
   2   1   3         18.37          9.73         0.22 o
   3   1   3          0.07          1.00         0.18 o
   4   1   3          5.21          5.68         0.29 o
   5   1   3          0.93          3.55         0.27 o
   6   1   3          7.15         11.20         0.83 o
   7   1   3         98.78         95.91         1.90 o
   8   1   3         88.50        106.57        14.34 o
   9   1   3          1.91          2.78         1.05 o
  10   1   3         52.24         56.57         4.45 o
 -12   2   3          7.73          8.36         2.52 o
 -11   2   3          6.59          3.83         1.02 o
 -10   2   3          0.03          0.10         0.18 o
  -9   2   3          0.37          0.18         0.24 o
  -8   2   3         31.70         28.90         1.19 o
  -7   2   3         22.89         29.09         0.87 o
  -6   2   3        610.68        695.09        18.00 o
  -5   2   3        610.68        704.64        16.95 o
  -4   2   3        780.81        771.28        16.28 o
  -3   2   3        203.01        227.88         3.11 o
  -2   2   3       2447.14       2166.27        68.29 o
  -1   2   3       2091.82       2016.17        89.57 o
   0   2   3        122.52        104.35         2.96 o
   1   2   3        172.46        173.27         2.57 o
   2   2   3       1044.72       1033.70        31.30 o
   3   2   3         21.21         26.38         0.78 o
   4   2   3        253.66        240.69         4.16 o
   5   2   3         96.22         80.17         5.48 o
   6   2   3         18.30         22.18         0.88 o
   7   2   3         76.65         71.33         2.95 o
   8   2   3          0.00         -0.19         0.30 o
   9   2   3          7.80         52.13        29.13 o
  10   2   3          0.34         -0.94         0.94 o
 -12   3   3         22.68         15.35         3.04 o
 -11   3   3          0.59          1.08         1.19 o
 -10   3   3         61.39         57.13        11.01 o
  -9   3   3        211.57        220.85         9.87 o
  -8   3   3         67.23         68.11         1.72 o
  -7   3   3          0.04          1.61         0.28 o
  -6   3   3        477.97        535.88        10.95 o
  -5   3   3       2858.85       3098.61       125.20 o
  -4   3   3        503.20        567.37        10.51 o
  -3   3   3        374.19        348.78         5.60 o
  -2   3   3         57.41         50.87         3.26 o
  -1   3   3       1903.71       1804.62        71.73 o
   0   3   3         71.17         90.40         1.41 o
   1   3   3        278.90        327.11         7.51 o
   2   3   3         91.23         94.85         1.84 o
   3   3   3          1.76          3.11         0.28 o
   4   3   3        114.01        107.50         2.51 o
   5   3   3         97.69        100.87         2.66 o
   6   3   3         33.36         34.85         1.53 o
   7   3   3          1.16          0.76         0.37 o
   8   3   3          0.29          0.27         0.38 o
   9   3   3         30.69         27.64         5.05 o
 -12   4   3         45.91         61.07         6.16 o
 -11   4   3         52.38         51.11        31.21 o
 -10   4   3         88.68         78.17         8.06 o
  -9   4   3          4.02          2.77         0.81 o
  -8   4   3        157.23        156.28         4.02 o
  -7   4   3          4.50          9.54         0.89 o
  -6   4   3       1019.88       1168.53        31.18 o
  -5   4   3        299.10        346.35         6.63 o
  -4   4   3         12.37          8.26         0.33 o
  -3   4   3         24.70         38.90         1.02 o
  -2   4   3        247.60        257.33         4.98 o
  -1   4   3         74.03         80.34         1.25 o
   0   4   3        218.85        231.41         3.55 o
   1   4   3         21.84         24.20         0.54 o
   2   4   3          1.72          1.87         0.26 o
   3   4   3        101.14        100.49         2.13 o
   4   4   3         18.57         17.70         0.83 o
   5   4   3        399.96        435.56        11.13 o
   6   4   3          2.03          2.57         0.47 o
   7   4   3         15.46         15.90         1.12 o
   8   4   3          7.09          8.41         0.70 o
 -12   5   3         15.20         15.01         2.98 o
 -11   5   3          5.25          1.90         0.88 o
 -10   5   3          0.00          0.36         0.32 o
  -9   5   3         10.11          7.83         0.62 o
  -8   5   3          8.94         12.11         0.82 o
  -7   5   3        136.61        136.74         2.90 o
  -6   5   3          8.95         10.11         0.41 o
  -5   5   3         14.42         15.89         0.58 o
  -4   5   3        534.35        532.85        10.79 o
  -3   5   3        134.38        129.83         2.49 o
  -2   5   3          0.00          0.10         0.12 o
  -1   5   3        493.56        519.39         9.95 o
   0   5   3        107.30        127.28         2.41 o
   1   5   3          6.97          6.83         0.54 o
   2   5   3         49.47         54.48         1.58 o
   3   5   3         93.91         98.48         2.42 o
   4   5   3         85.73         86.70         2.10 o
   5   5   3         10.29         10.70         1.14 o
   6   5   3          1.72          2.16         0.82 o
   7   5   3          0.07          0.67         0.58 o
   8   5   3          4.50          4.17         1.04 o
 -12   6   3         15.97         23.20         2.73 o
 -11   6   3          5.86          3.80         0.78 o
 -10   6   3         28.75         35.39         2.09 o
  -9   6   3          1.83          3.87         0.55 o
  -8   6   3        121.28        142.48         3.38 o
  -7   6   3          0.01         -0.13         0.28 o
  -6   6   3         62.63         60.88         1.31 o
  -5   6   3         72.34         76.10         1.57 o
  -4   6   3          0.74          2.67         0.24 o
  -3   6   3         12.93         16.92         0.82 o
  -2   6   3        214.62        252.97         6.55 o
  -1   6   3          1.83          2.22         0.27 o
   0   6   3          2.55          4.18         0.38 o
   1   6   3         13.88         14.28         1.06 o
   2   6   3        673.92        680.18        17.56 o
   3   6   3        190.13        163.96         6.77 o
   4   6   3         83.46         86.25         4.87 o
   5   6   3         95.77         97.85         3.48 o
   6   6   3         48.08         51.27         2.65 o
   7   6   3          5.14          4.59         0.99 o
 -11   7   3          0.49          1.16         0.50 o
 -10   7   3        135.84        122.35         3.51 o
  -9   7   3          7.48          6.43         0.83 o
  -8   7   3        107.61        120.38         2.86 o
  -7   7   3         23.85         22.96         0.87 o
  -6   7   3        222.07        229.58         4.61 o
  -5   7   3         84.05         92.91         2.34 o
  -4   7   3        189.14        191.26         4.70 o
  -3   7   3        245.08        249.77         6.66 o
  -2   7   3         17.08         20.43         1.50 o
  -1   7   3        110.32        114.49         3.09 o
   0   7   3         62.65         61.27         3.66 o
   1   7   3          1.46          0.87         0.39 o
   2   7   3        291.65        297.54        11.64 o
   3   7   3        149.66        154.14         7.02 o
   4   7   3         23.66         21.63         1.53 o
   5   7   3          9.95          9.22         1.04 o
   6   7   3          7.38          9.10         1.20 o
 -11   8   3          3.21          4.83         0.98 o
 -10   8   3          0.60          0.84         0.41 o
  -9   8   3          7.88          9.13         0.85 o
  -8   8   3         26.42         27.92         1.57 o
  -7   8   3         38.51         47.64         1.36 o
  -6   8   3         82.87         81.55         2.54 o
  -5   8   3        344.51        351.34         8.02 o
  -4   8   3          8.07          6.02         0.52 o
  -3   8   3         77.99         87.69         2.12 o
  -2   8   3         38.63         36.07         3.86 o
  -1   8   3        789.15        769.25        57.83 o
   0   8   3         50.72         48.31         4.93 o
   1   8   3         16.96         17.24         1.31 o
   2   8   3         10.43         11.58         0.99 o
   3   8   3         62.03         54.60         6.85 o
   4   8   3         11.67         12.02         1.28 o
   5   8   3         42.75         45.65         4.07 o
 -11   9   3          1.71          2.03         0.66 o
 -10   9   3         25.88         32.82         1.93 o
  -9   9   3         12.79          9.24         1.14 o
  -8   9   3         13.10         11.60         0.80 o
  -7   9   3        103.62        106.59         3.10 o
  -6   9   3          2.22          2.69         0.53 o
  -5   9   3         21.07         20.28         1.18 o
  -4   9   3          6.93          6.27         0.53 o
  -3   9   3          0.75         -0.20         0.32 o
  -2   9   3          4.43          2.33         0.33 o
  -1   9   3         40.43         39.91         4.80 o
   0   9   3          1.14          1.21         0.47 o
   1   9   3         99.69         91.15        12.21 o
   2   9   3          1.83          1.29         0.53 o
   3   9   3         22.61         17.06         1.91 o
   4   9   3          0.96          0.90         0.54 o
 -10  10   3         25.27         30.77         1.76 o
  -9  10   3          2.26          1.98         0.60 o
  -8  10   3         48.72         47.67         1.99 o
  -7  10   3          4.34          3.89         0.93 o
  -6  10   3         69.78         65.29         3.69 o
  -5  10   3         13.11         11.90         2.65 o
  -4  10   3          0.55          0.08         0.39 o
  -3  10   3          2.39          1.38         0.39 o
  -2  10   3         53.18         45.37         7.31 o
  -1  10   3          1.44          0.64         0.36 o
   0  10   3          0.01          0.07         0.50 o
   1  10   3          4.50          4.62         0.81 o
   2  10   3          1.16          1.12         0.64 o
   3  10   3          4.68          2.95         0.66 o
  -9  11   3          0.26          0.74         0.66 o
  -8  11   3          1.58          1.94         0.69 o
  -7  11   3          0.60          0.34         0.54 o
  -6  11   3         32.35         25.06         1.93 o
  -5  11   3         17.17         13.99         4.15 o
  -4  11   3          0.23          0.02         0.32 o
  -3  11   3          2.13          2.74         0.52 o
  -2  11   3          1.56          1.31         0.45 o
  -1  11   3          5.54          2.82         0.56 o
   0  11   3          0.79          0.63         0.63 o
   1  11   3          0.19          0.62         0.64 o
  -7  12   3         32.41         28.84         2.67 o
  -6  12   3          0.19          0.22         0.45 o
  -5  12   3         37.47         32.62        10.28 o
  -4  12   3          3.62          3.10         0.98 o
  -3  12   3         16.91         17.47         2.75 o
  -2  12   3          0.68         -0.20         0.74 o
  -1 -12   4         65.68         82.27         9.31 o
   0 -12   4         20.12         21.36         3.19 o
   1 -12   4         13.63         10.79         1.39 o
   2 -12   4          2.62          2.05         0.68 o
   3 -12   4         22.68         26.78         1.87 o
   4 -12   4          1.49          1.45         0.62 o
   5 -12   4         21.20         20.82         1.57 o
   6 -12   4          1.30          2.00         0.86 o
   7 -12   4          2.14          1.85         0.67 o
  -3 -11   4          7.64          8.89         1.48 o
  -2 -11   4          4.65          3.06         0.78 o
  -1 -11   4          0.23         -0.06         0.44 o
   0 -11   4          7.63          8.20         1.17 o
   1 -11   4          0.81          1.35         0.80 o
   2 -11   4        132.51        139.99         5.18 o
   3 -11   4         48.94         55.93         2.50 o
   4 -11   4          1.15          2.25         0.61 o
   5 -11   4         26.31         22.58         1.67 o
   6 -11   4         71.29         83.67         3.57 o
   7 -11   4         29.35         28.47         1.69 o
   8 -11   4         63.58         65.36         2.73 o
  -4 -10   4          9.07          6.66         1.10 o
  -3 -10   4          8.42          7.57         1.11 o
  -2 -10   4          5.68          5.62         0.84 o
  -1 -10   4         24.54         26.36         2.17 o
   0 -10   4          0.40          0.61         0.54 o
   1 -10   4          1.71          1.76         0.52 o
   2 -10   4         21.01         21.69         1.45 o
   3 -10   4        141.84        154.91         5.03 o
   4 -10   4         88.09         82.13         2.98 o
   5 -10   4          6.81          5.50         0.84 o
   6 -10   4          1.91          1.53         0.51 o
   7 -10   4          6.73          5.18         0.99 o
   8 -10   4         65.83         69.84         3.18 o
   9 -10   4          0.00         -0.15         0.50 o
  -5  -9   4          6.48          6.19         1.22 o
  -4  -9   4         15.06         14.83         1.77 o
  -3  -9   4          0.01         -0.16         0.52 o
  -2  -9   4          0.06         -0.05         0.41 o
  -1  -9   4         15.64          9.04         0.96 o
   0  -9   4        114.15        129.63         4.26 o
   1  -9   4         51.56         52.98         1.79 o
   2  -9   4        101.82         99.15         3.14 o
   3  -9   4        144.59        141.44         3.85 o
   4  -9   4         21.18         22.00         1.19 o
   5  -9   4        421.20        448.72        12.95 o
   6  -9   4        102.50        105.68         3.07 o
   7  -9   4          0.61          0.97         0.56 o
   8  -9   4          8.91          8.40         1.06 o
   9  -9   4         29.39         28.46         2.63 o
  10  -9   4          5.79          4.36         1.85 o
  -7  -8   4          5.46          5.61         1.03 o
  -6  -8   4         18.94         21.05         1.87 o
  -5  -8   4          0.30         -0.08         0.41 o
  -4  -8   4         22.14         22.91         1.36 o
  -3  -8   4         20.46         21.80         1.50 o
  -2  -8   4         13.21         12.31         1.00 o
  -1  -8   4         37.45         30.47         1.58 o
   0  -8   4          2.35          2.73         0.56 o
   1  -8   4        455.56        456.14        12.41 o
   2  -8   4        158.64        164.53         3.67 o
   3  -8   4       1589.54       1586.90        56.39 o
   4  -8   4          2.92          3.93         0.56 o
   5  -8   4        280.21        279.30         6.62 o
   6  -8   4          2.12          1.10         0.48 o
   7  -8   4         27.15         31.24         1.80 o
   8  -8   4        125.96        126.37         4.60 o
   9  -8   4         46.59         43.77         4.63 o
  10  -8   4          7.53          6.45         1.48 o
  -7  -7   4         32.25         25.07         2.56 o
  -6  -7   4         14.98         14.80         1.39 o
  -5  -7   4          1.18          3.86         0.70 o
  -4  -7   4          3.19          2.12         0.54 o
  -3  -7   4          7.83         18.63         1.34 o
  -2  -7   4         54.32         52.43         1.73 o
  -1  -7   4        227.37        229.94         5.08 o
   0  -7   4        282.87        268.71         6.02 o
   1  -7   4         82.82         74.21         2.06 o
   2  -7   4        135.39        125.12         2.59 o
   3  -7   4         80.27         70.14         1.77 o
   4  -7   4        239.05        226.80         4.57 o
   5  -7   4         71.44         74.06         1.90 o
   6  -7   4        113.68        106.42         2.99 o
   7  -7   4         34.89         32.14         1.29 o
   8  -7   4          2.83          2.69         0.46 o
   9  -7   4          3.71          2.34         0.76 o
  10  -7   4          0.80          1.91         1.48 o
  -8  -6   4          4.83          4.47         1.13 o
  -7  -6   4          4.35          2.79         0.63 o
  -6  -6   4          7.67          6.42         0.82 o
  -5  -6   4         39.21         36.53         2.05 o
  -4  -6   4        258.52        213.47         6.32 o
  -3  -6   4          1.12          0.95         0.34 o
  -2  -6   4        148.06        156.71         3.92 o
  -1  -6   4        216.28        207.77         5.08 o
   0  -6   4         17.71         15.30         0.67 o
   1  -6   4          5.73          8.01         0.78 o
   2  -6   4         72.12         68.31         1.78 o
   3  -6   4          1.41          1.04         0.31 o
   4  -6   4         10.90         10.11         0.83 o
   5  -6   4          0.07          0.05         0.19 o
   6  -6   4        182.35        167.56         6.90 o
   7  -6   4        294.91        276.59         5.93 o
   8  -6   4        302.45        299.11        13.02 o
   9  -6   4          1.26          1.22         0.83 o
  10  -6   4         31.02         32.79         2.84 o
  11  -6   4         59.62         64.55         4.67 o
  -9  -5   4          8.64          8.58         1.33 o
  -8  -5   4          0.96          1.48         0.65 o
  -7  -5   4         23.95         23.08         1.38 o
  -6  -5   4          4.63          8.04         0.87 o
  -5  -5   4        314.17        327.40         8.15 o
  -4  -5   4          6.27          5.70         0.73 o
  -3  -5   4          0.00          0.47         0.29 o
  -2  -5   4        113.25        124.30         2.46 o
  -1  -5   4          4.60          3.51         0.39 o
   0  -5   4        129.83        127.65         2.49 o
   1  -5   4          4.36          2.71         0.30 o
   2  -5   4         70.69         60.91         1.36 o
   3  -5   4        312.05        291.96         5.39 o
   4  -5   4        202.48        224.23         4.60 o
   5  -5   4        116.45        100.29         2.29 o
   6  -5   4         23.89         19.06         0.73 o
   7  -5   4         74.38         77.58         1.68 o
   8  -5   4         97.26        107.83         5.98 o
   9  -5   4          6.51          8.64         1.20 o
  10  -5   4        181.34        217.75        10.42 o
  11  -5   4         96.72        114.62         8.99 o
 -10  -4   4          1.12          1.45         0.62 o
  -9  -4   4         74.76         82.55         3.97 o
  -8  -4   4          5.29          6.00         0.78 o
  -7  -4   4          4.38          5.06         0.99 o
  -6  -4   4        150.79        153.75         4.22 o
  -5  -4   4        115.31        114.97         3.07 o
  -4  -4   4         19.35         23.18         0.90 o
  -3  -4   4          6.56          6.75         0.45 o
  -2  -4   4         93.57        103.96         2.15 o
  -1  -4   4        306.63        344.73         6.43 o
   0  -4   4         92.79        128.40         2.32 o
   1  -4   4         11.88          9.55         0.45 o
   2  -4   4        271.46        349.37         6.41 o
   3  -4   4        148.68        129.93         2.01 o
   4  -4   4        104.01         95.75         1.94 o
   5  -4   4         34.67         32.26         0.93 o
   6  -4   4        445.19        438.75         8.59 o
   7  -4   4        803.31        851.21        31.94 o
   8  -4   4          8.07         10.64         1.41 o
   9  -4   4         98.13        108.15         6.97 o
  10  -4   4          9.16         11.14         1.51 o
  11  -4   4        104.79        146.23        11.04 o
 -10  -3   4         37.24         37.87         3.15 o
  -9  -3   4          2.55          1.50         0.67 o
  -8  -3   4         57.08         48.02         2.65 o
  -7  -3   4          0.18          0.92         0.38 o
  -6  -3   4         27.30         29.79         1.25 o
  -5  -3   4         42.61         53.18         1.48 o
  -4  -3   4        183.98        191.38         4.29 o
  -3  -3   4        395.63        409.94         8.77 o
  -2  -3   4         52.19         51.22         1.41 o
  -1  -3   4         61.49         56.88         1.15 o
   0  -3   4         28.39         32.10         0.57 o
   1  -3   4       1567.68       1631.99        47.47 o
   2  -3   4        429.74        425.46         7.56 o
   3  -3   4       1851.86       1970.96        64.88 o
   4  -3   4        151.03        132.45         3.15 o
   5  -3   4         88.71        103.74         1.68 o
   6  -3   4        106.45         98.08         3.51 o
   7  -3   4         99.12        104.79         4.33 o
   8  -3   4        135.50        149.46         6.20 o
   9  -3   4         58.00         67.11         3.38 o
  10  -3   4         48.94         59.86         4.82 o
  11  -3   4          6.17          5.64         1.40 o
 -11  -2   4         21.76         14.73         5.11 o
 -10  -2   4         83.82         79.24         9.70 o
  -9  -2   4         68.55         67.31         5.97 o
  -8  -2   4         23.33         24.82         1.47 o
  -7  -2   4          6.94         10.48         0.76 o
  -6  -2   4        193.01        187.32         4.02 o
  -5  -2   4        645.75        694.92        16.63 o
  -4  -2   4         98.91        108.89         2.10 o
  -3  -2   4        274.95        321.12         5.50 o
  -2  -2   4        217.37        232.41         3.83 o
  -1  -2   4          6.89          5.76         0.32 o
   0  -2   4        494.18        463.63         8.19 o
   1  -2   4       1169.77       1232.82        31.40 o
   2  -2   4        137.77        133.92         2.93 o
   3  -2   4        998.66       1117.97        32.57 o
   4  -2   4        118.73        100.26         1.62 o
   5  -2   4         27.39         21.50         1.18 o
   6  -2   4         18.58         15.56         1.64 o
   7  -2   4          1.32          0.59         0.54 o
   8  -2   4         44.46         50.61         3.85 o
   9  -2   4          4.14          2.52         1.04 o
  10  -2   4          1.12          2.07         0.92 o
  11  -2   4         26.93         37.76         3.75 o
 -11  -1   4          9.87          5.85         2.63 o
 -10  -1   4          5.38          3.28         0.93 o
  -9  -1   4         29.12         27.76         1.15 o
  -8  -1   4        617.86        649.55        18.11 o
  -7  -1   4        439.47        411.08         9.24 o
  -6  -1   4        412.22        405.03         8.94 o
  -5  -1   4        160.41        171.90         3.47 o
  -4  -1   4        463.44        526.00        10.78 o
  -3  -1   4       1072.24       1111.38        28.18 o
  -2  -1   4        104.48        102.23         1.47 o
  -1  -1   4         39.16         49.70         0.67 o
   0  -1   4         93.24         73.09         1.21 o
   1  -1   4        876.25        948.53        21.28 o
   2  -1   4          0.62          0.66         0.19 o
   3  -1   4          8.89          8.73         0.36 o
   4  -1   4          8.48         11.20         0.38 o
   5  -1   4          7.72         12.21         0.66 o
   6  -1   4         59.04         57.84         3.84 o
   7  -1   4        321.74        342.03        29.85 o
   8  -1   4         26.54         23.67         1.81 o
   9  -1   4          3.52          3.66         1.59 o
  10  -1   4         11.74         10.55         1.92 o
 -11   0   4         19.56         21.99         3.09 o
 -10   0   4         18.32         18.99         1.36 o
  -9   0   4         24.31         24.06         1.87 o
  -8   0   4          1.62          1.71         0.39 o
  -7   0   4         88.21         81.01         2.13 o
  -6   0   4        139.86        131.95         2.83 o
  -5   0   4         47.58         42.20         0.87 o
  -4   0   4        115.92        129.15         2.22 o
  -3   0   4          2.85          2.86         0.17 o
  -2   0   4       1140.78       1172.15        28.70 o
  -1   0   4        873.39        853.33        17.96 o
   0   0   4        704.33        641.92        11.88 o
   1   0   4         27.56         38.04         0.65 o
   2   0   4        115.01        110.64         2.92 o
   3   0   4        237.40        240.03         5.33 o
   4   0   4        125.82        141.77         2.74 o
   5   0   4         13.55          9.84         0.53 o
   6   0   4          0.06          0.17         0.19 o
   7   0   4          1.60          1.83         0.84 o
   8   0   4         63.49         58.15        31.82 o
   9   0   4         21.21         22.42        14.69 o
  10   0   4          6.46          7.09         1.82 o
 -12   1   4          5.24          5.89         2.28 o
 -11   1   4          1.41          0.80         0.42 o
 -10   1   4         11.01          9.90         2.48 o
  -9   1   4        100.38         95.13         2.69 o
  -8   1   4          8.39          7.20         0.66 o
  -7   1   4         38.74         48.08         1.36 o
  -6   1   4         65.73         69.27         1.27 o
  -5   1   4         48.59         55.62         0.98 o
  -4   1   4        252.26        245.74         4.06 o
  -3   1   4          0.60          0.45         0.11 o
  -2   1   4         46.15         40.70         0.58 o
  -1   1   4        709.83        771.01        14.70 o
   0   1   4         59.80         38.43         0.62 o
   1   1   4        319.91        265.56        11.76 o
   2   1   4        431.35        462.34         9.66 o
   3   1   4        133.88        137.64         3.82 o
   4   1   4          1.64          1.58         0.24 o
   5   1   4          4.33          3.27         0.32 o
   6   1   4          3.99          3.41         0.45 o
   7   1   4         62.39         38.88         3.48 o
   8   1   4         43.46         27.83         6.15 o
   9   1   4        154.39        174.78        11.66 o
  10   1   4          4.16          4.26         4.57 o
 -12   2   4         17.76         16.95         3.26 o
 -11   2   4          1.91          1.24         0.42 o
 -10   2   4         79.08         67.47         4.75 o
  -9   2   4         28.22         26.05         1.20 o
  -8   2   4         40.29         42.71         1.10 o
  -7   2   4          6.80          8.30         0.52 o
  -6   2   4        700.53        714.36        16.01 o
  -5   2   4        385.89        413.21         7.64 o
  -4   2   4        179.38        188.32         2.78 o
  -3   2   4          2.16          3.02         0.24 o
  -2   2   4          7.24          6.02         0.26 o
  -1   2   4       1801.65       1894.53       124.44 o
   0   2   4         10.66          8.66         0.43 o
   1   2   4       2345.57       2496.75        87.86 o
   2   2   4          0.47          0.34         0.19 o
   3   2   4          0.14          0.05         0.17 o
   4   2   4         10.76         12.96         0.58 o
   5   2   4          4.14          5.27         0.47 o
   6   2   4          5.83          8.69         0.62 o
   7   2   4         17.08         12.85         1.38 o
   8   2   4         24.60         18.19         1.26 o
   9   2   4          2.48          2.04         1.05 o
 -12   3   4          4.33          3.64         1.32 o
 -11   3   4          6.40          5.11         1.18 o
 -10   3   4          0.35          0.91         0.40 o
  -9   3   4          0.33          0.16         0.28 o
  -8   3   4          1.37          2.32         0.49 o
  -7   3   4        577.40        582.84        13.27 o
  -6   3   4        613.87        695.83        15.89 o
  -5   3   4       2272.83       2538.32        94.36 o
  -4   3   4        128.23        140.85         2.32 o
  -3   3   4         48.74         52.50         1.13 o
  -2   3   4          3.82          3.75         0.33 o
  -1   3   4       1299.25       1380.38        54.03 o
   0   3   4        228.47        233.02         3.69 o
   1   3   4         10.07          4.66         0.35 o
   2   3   4        122.74        145.68         2.66 o
   3   3   4         10.41          7.80         0.81 o
   4   3   4          6.28          3.34         0.39 o
   5   3   4          1.18          0.23         0.25 o
   6   3   4         50.06         52.19         1.84 o
   7   3   4          0.67          0.33         0.40 o
   8   3   4          0.83          0.12         0.70 o
   9   3   4          1.73          0.75         0.37 o
 -12   4   4         14.73          9.07         7.35 o
 -11   4   4         68.39         60.48        16.85 o
 -10   4   4          2.81          1.41         0.51 o
  -9   4   4          0.59          1.37         0.29 o
  -8   4   4        186.11        215.01         4.83 o
  -7   4   4        241.32        264.76         5.24 o
  -6   4   4          2.06          2.97         0.60 o
  -5   4   4       1688.22       1863.64        60.47 o
  -4   4   4        824.22        914.25        21.44 o
  -3   4   4        956.05        961.83        21.52 o
  -2   4   4        164.46        164.56        11.37 o
  -1   4   4          0.14          0.48         0.22 o
   0   4   4         11.01          8.26         0.37 o
   1   4   4          2.18          2.71         0.31 o
   2   4   4        200.99        207.39         4.35 o
   3   4   4          2.06          2.23         0.41 o
   4   4   4          0.42          1.33         0.36 o
   5   4   4         38.66         41.94         1.60 o
   6   4   4         10.30         12.05         0.78 o
   7   4   4          0.42          0.54         0.39 o
   8   4   4          0.06         -0.41         0.55 o
 -12   5   4          0.02         -0.02         0.27 o
 -11   5   4         31.61         24.48         5.19 o
 -10   5   4         67.26         74.86         2.44 o
  -9   5   4        196.41        182.44         4.61 o
  -8   5   4        135.56        150.60         3.29 o
  -7   5   4          6.23          6.78         0.71 o
  -6   5   4         11.28          9.77         0.54 o
  -5   5   4          0.13         -0.01         0.15 o
  -4   5   4         38.21         46.87         1.19 o
  -3   5   4        122.53        142.27         4.43 o
  -2   5   4         95.50        102.67         3.00 o
  -1   5   4         38.35         35.38         1.78 o
   0   5   4        454.88        471.24         9.30 o
   1   5   4         41.27         36.72         0.98 o
   2   5   4          0.32          1.56         0.28 o
   3   5   4          0.14          0.44         0.35 o
   4   5   4         11.34          8.56         0.98 o
   5   5   4          0.01         -0.01         0.35 o
   6   5   4          7.69          8.73         0.79 o
   7   5   4         58.10         75.26         3.41 o
 -12   6   4         27.78         30.13         2.94 o
 -11   6   4         13.07          9.51         3.39 o
 -10   6   4          2.10          1.02         0.40 o
  -9   6   4         98.08        113.51         3.19 o
  -8   6   4         16.58         20.06         0.87 o
  -7   6   4         96.10        105.22         2.32 o
  -6   6   4          9.21          7.16         0.57 o
  -5   6   4         37.20         34.21         0.81 o
  -4   6   4        403.49        406.32        13.70 o
  -3   6   4         70.92         76.64         1.30 o
  -2   6   4         52.34         46.87         1.73 o
  -1   6   4          6.20          4.54         0.55 o
   0   6   4         76.74         70.97         4.59 o
   1   6   4         22.37         20.76         1.31 o
   2   6   4        273.15        273.43         9.55 o
   3   6   4        168.82        179.48         6.09 o
   4   6   4         70.69         72.52         3.34 o
   5   6   4         28.19         27.53         2.44 o
   6   6   4          0.00         -0.06         0.43 o
   7   6   4         72.58         82.35         3.38 o
 -11   7   4          7.79          6.69         0.90 o
 -10   7   4          1.90          2.47         0.72 o
  -9   7   4          1.42          0.82         0.52 o
  -8   7   4          1.11          0.29         0.30 o
  -7   7   4          6.38          5.66         0.53 o
  -6   7   4          0.04          0.24         0.27 o
  -5   7   4         87.75         92.91         4.30 o
  -4   7   4          2.06          1.82         0.28 o
  -3   7   4          0.09          0.19         0.19 o
  -2   7   4        110.38         99.44         3.48 o
  -1   7   4        225.48        219.33        14.52 o
   0   7   4          5.62          4.90         0.55 o
   1   7   4        141.47        148.94         7.59 o
   2   7   4         85.28         77.27         8.14 o
   3   7   4         18.01         17.01         0.95 o
   4   7   4         80.67         78.98         7.65 o
   5   7   4         25.72         31.20         2.57 o
   6   7   4          5.20          5.03         1.36 o
 -11   8   4          0.43          2.00         0.80 o
 -10   8   4         43.38         46.99         2.15 o
  -9   8   4          2.35          4.20         0.80 o
  -8   8   4         17.34         17.89         0.92 o
  -7   8   4          7.61          6.71         0.62 o
  -6   8   4          0.43          0.49         0.25 o
  -5   8   4        243.08        263.55         9.58 o
  -4   8   4          7.45          7.16         0.55 o
  -3   8   4        304.21        312.76        14.99 o
  -2   8   4         37.21         36.48         3.68 o
  -1   8   4        706.00        676.82        51.87 o
   0   8   4         39.11         30.66         3.64 o
   1   8   4         15.86         14.09         2.04 o
   2   8   4         43.85         39.94         5.33 o
   3   8   4         11.53         13.39         1.34 o
   4   8   4         17.62         19.54         2.05 o
   5   8   4         31.17         34.20         3.56 o
 -10   9   4          0.61          1.23         0.55 o
  -9   9   4          0.92          0.25         0.46 o
  -8   9   4          0.63          0.52         0.52 o
  -7   9   4         33.47         40.32         1.68 o
  -6   9   4          0.19          0.32         0.28 o
  -5   9   4         18.40         14.80         1.08 o
  -4   9   4          8.37          4.71         1.56 o
  -3   9   4          4.08          2.23         0.35 o
  -2   9   4         10.99          8.93         1.93 o
  -1   9   4        138.52        112.62        14.36 o
   0   9   4          0.84          1.00         0.49 o
   1   9   4         20.22         16.05         2.42 o
   2   9   4          1.71          0.55         0.42 o
   3   9   4         12.92          8.32         1.25 o
   4   9   4          0.00          0.67         0.61 o
 -10  10   4         19.06         17.88         2.58 o
  -9  10   4         13.15         13.95         1.58 o
  -8  10   4         66.11         70.26         3.41 o
  -7  10   4        147.09        141.16        10.37 o
  -6  10   4         14.70         10.88         2.34 o
  -5  10   4          0.02          0.39         0.37 o
  -4  10   4          2.39          1.53         0.50 o
  -3  10   4         30.67         24.72         4.18 o
  -2  10   4          1.54          0.89         0.54 o
  -1  10   4          7.03          5.90         1.18 o
   0  10   4        117.87         94.83        13.22 o
   1  10   4         11.31          8.25         1.71 o
   2  10   4          8.60          4.62         0.95 o
  -8  11   4         14.26         14.76         2.68 o
  -7  11   4          4.87          4.43         0.81 o
  -6  11   4          3.51          2.94         1.03 o
  -5  11   4          5.96          4.83         1.07 o
  -4  11   4          6.05          4.08         1.34 o
  -3  11   4          0.08          0.18         0.31 o
  -2  11   4          2.91          1.22         0.59 o
  -1  11   4          0.30          0.01         0.43 o
   0  11   4          1.19          2.06         0.87 o
  -6  12   4         81.82         78.96        22.30 o
  -5  12   4          0.51          0.93         0.70 o
  -4  12   4          1.89          2.95         1.35 o
  -3  12   4          3.58          4.81         1.52 o
   0 -12   5          0.10          0.40         0.53 o
   1 -12   5         24.32         25.37         3.28 o
   2 -12   5         71.96         84.05         3.98 o
   3 -12   5         17.25         15.91         1.47 o
   4 -12   5          2.28          2.96         0.91 o
   5 -12   5          1.74          1.72         0.76 o
   6 -12   5          0.22          0.60         0.69 o
  -3 -11   5         38.70         40.07         4.48 o
  -2 -11   5          3.05          2.17         0.82 o
  -1 -11   5         18.28         17.57         1.88 o
   0 -11   5          4.12          5.11         0.86 o
   1 -11   5         12.47         14.33         1.24 o
   2 -11   5         16.60         15.46         1.25 o
   3 -11   5          4.93          5.03         0.75 o
   4 -11   5         27.65         25.21         1.58 o
   5 -11   5          7.02          8.42         1.07 o
   6 -11   5         58.01         64.11         3.49 o
   7 -11   5          0.02         -0.15         0.45 o
   8 -11   5          0.13         -0.32         0.51 o
  -4 -10   5          0.34          0.68         0.70 o
  -3 -10   5         18.00         17.08         1.62 o
  -2 -10   5          9.19         11.38         1.62 o
  -1 -10   5          0.26         -0.14         0.40 o
   0 -10   5         34.52         37.17         1.99 o
   1 -10   5         37.49         37.46         1.91 o
   2 -10   5         15.47         13.49         1.46 o
   3 -10   5          2.34          2.67         0.72 o
   4 -10   5        167.15        177.56         6.16 o
   5 -10   5          3.91          3.59         0.76 o
   6 -10   5         39.90         44.95         2.03 o
   7 -10   5          1.59          1.17         0.64 o
   8 -10   5          0.11          0.00         0.44 o
   9 -10   5          2.72          2.95         0.90 o
  -5  -9   5        140.66        156.86         5.95 o
  -4  -9   5         57.37         59.46         2.68 o
  -3  -9   5         28.19         27.56         1.79 o
  -2  -9   5          7.25          6.78         1.20 o
  -1  -9   5         49.66         41.84         2.23 o
   0  -9   5          0.46          0.71         0.43 o
   1  -9   5        121.80        123.19         3.94 o
   2  -9   5          0.11         -0.01         0.35 o
   3  -9   5        509.53        530.55        14.54 o
   4  -9   5          2.98          2.88         0.51 o
   5  -9   5        186.77        189.14         5.42 o
   6  -9   5         52.17         57.69         3.01 o
   7  -9   5         35.58         39.92         2.28 o
   8  -9   5         52.47         50.34         2.96 o
   9  -9   5         64.07         69.69         6.30 o
  -6  -8   5          0.08          1.33         0.85 o
  -5  -8   5          9.24          6.40         1.17 o
  -4  -8   5          0.91          1.49         0.72 o
  -3  -8   5         42.85         40.77         2.31 o
  -2  -8   5          4.40          3.78         0.71 o
  -1  -8   5         83.04         75.29         3.02 o
   0  -8   5        149.07        141.57         4.11 o
   1  -8   5         90.50         84.65         2.31 o
   2  -8   5        531.24        540.73        15.13 o
   3  -8   5         59.66         59.94         1.73 o
   4  -8   5        870.62        856.10        26.01 o
   5  -8   5          1.05          1.48         0.42 o
   6  -8   5          1.96          1.44         0.55 o
   7  -8   5        147.55        152.17         4.30 o
   8  -8   5        152.43        160.01        12.13 o
   9  -8   5          7.00          5.39         1.33 o
  10  -8   5         17.73         20.39         3.36 o
  -7  -7   5          6.88          6.35         0.96 o
  -6  -7   5          1.89          2.31         0.69 o
  -5  -7   5         12.76          9.12         1.19 o
  -4  -7   5        389.96        344.92         9.09 o
  -3  -7   5        112.97         96.33         2.80 o
  -2  -7   5         77.55         72.26         2.41 o
  -1  -7   5          0.21          0.45         0.35 o
   0  -7   5          7.38          5.94         0.60 o
   1  -7   5          3.80          4.55         0.46 o
   2  -7   5        844.91        805.06        22.11 o
   3  -7   5         59.57         63.86         2.01 o
   4  -7   5         23.88         25.25         1.09 o
   5  -7   5          9.06          5.18         0.59 o
   6  -7   5         39.61         35.40         1.62 o
   7  -7   5         52.10         52.39         1.93 o
   8  -7   5         43.70         35.60         3.34 o
   9  -7   5          0.95          0.38         0.38 o
  10  -7   5         33.35         36.39         4.06 o
  -8  -6   5          7.05          6.95         1.16 o
  -7  -6   5         15.85         17.46         1.71 o
  -6  -6   5          8.57         12.25         1.21 o
  -5  -6   5         35.58         43.85         2.07 o
  -4  -6   5        151.21        150.56         4.52 o
  -3  -6   5         37.20         30.15         1.30 o
  -2  -6   5         33.82         36.40         1.42 o
  -1  -6   5         30.31         31.91         1.17 o
   0  -6   5        583.09        551.01        12.88 o
   1  -6   5          0.41         -0.26         0.26 o
   2  -6   5          4.45          4.62         0.66 o
   3  -6   5         20.21         25.12         0.80 o
   4  -6   5         28.42         25.12         0.98 o
   5  -6   5         83.88         77.01         2.07 o
   6  -6   5         15.94         18.46         1.62 o
   7  -6   5          0.57          0.65         0.30 o
   8  -6   5         25.85         25.01         2.83 o
   9  -6   5          1.03          1.29         0.85 o
  10  -6   5         55.36         76.32         4.88 o
  -9  -5   5         59.91         64.60         3.38 o
  -8  -5   5          9.63          9.39         1.04 o
  -7  -5   5         14.58         13.60         1.23 o
  -6  -5   5         11.19         11.04         1.02 o
  -5  -5   5         41.69         32.91         1.41 o
  -4  -5   5         45.06         43.70         1.70 o
  -3  -5   5         37.77         37.50         1.21 o
  -2  -5   5         17.04         21.03         1.65 o
  -1  -5   5        162.46        153.23         2.92 o
   0  -5   5          3.97          3.73         0.40 o
   1  -5   5          0.32          0.81         0.30 o
   2  -5   5          5.49          4.82         0.34 o
   3  -5   5        191.83        193.83         4.11 o
   4  -5   5         33.90         32.87         1.12 o
   5  -5   5        140.65        127.69         3.93 o
   6  -5   5          9.95          7.70         0.53 o
   7  -5   5         55.94         51.38         2.28 o
   8  -5   5         79.98         86.21         3.53 o
   9  -5   5          6.13          7.85         1.20 o
  10  -5   5         48.75         65.73         6.04 o
 -10  -4   5          0.02          0.54         0.80 o
  -9  -4   5          0.02         -0.01         0.37 o
  -8  -4   5         37.96         33.39         2.19 o
  -7  -4   5        108.63        107.74         3.99 o
  -6  -4   5         66.53         60.38         2.21 o
  -5  -4   5         89.63         91.77         2.94 o
  -4  -4   5         30.21         38.74         1.40 o
  -3  -4   5         87.11         95.88         2.36 o
  -2  -4   5        114.71        115.84         2.27 o
  -1  -4   5        531.46        533.07        10.98 o
   0  -4   5        455.71        449.11         9.18 o
   1  -4   5        401.21        466.76         9.80 o
   2  -4   5        154.12        170.67         2.92 o
   3  -4   5        306.76        323.99         6.26 o
   4  -4   5        245.30        263.62         5.37 o
   5  -4   5         29.22         26.29         0.82 o
   6  -4   5         74.43         74.82         1.78 o
   7  -4   5        328.83        315.46        12.33 o
   8  -4   5        183.30        212.25        10.26 o
   9  -4   5          1.07          1.28         1.19 o
  10  -4   5         28.04         31.73         2.50 o
 -10  -3   5         12.40          9.90         3.06 o
  -9  -3   5          0.16          0.36         0.65 o
  -8  -3   5          0.36          0.73         0.39 o
  -7  -3   5        117.23        118.69         3.57 o
  -6  -3   5         73.74         71.38         2.28 o
  -5  -3   5         18.38         24.52         0.95 o
  -4  -3   5         84.73         80.41         1.97 o
  -3  -3   5          9.98         10.05         0.76 o
  -2  -3   5        254.26        245.96         4.64 o
  -1  -3   5          9.91         11.24         0.50 o
   0  -3   5          1.64          0.37         0.16 o
   1  -3   5        510.09        515.29         9.99 o
   2  -3   5        901.09        947.69        23.20 o
   3  -3   5        203.44        233.06         4.33 o
   4  -3   5        649.12        652.87        16.23 o
   5  -3   5         57.93         57.09         1.70 o
   6  -3   5         12.29         12.56         1.24 o
   7  -3   5        159.51        162.89         7.25 o
   8  -3   5        219.97        253.46        13.32 o
   9  -3   5          6.23          9.02         1.26 o
  10  -3   5         35.44         51.67         3.93 o
 -11  -2   5          2.12          1.05         0.76 o
 -10  -2   5         10.28          8.82         1.29 o
  -9  -2   5         47.76         43.44         2.10 o
  -8  -2   5         94.88        104.20         4.03 o
  -7  -2   5        190.03        205.81         4.91 o
  -6  -2   5         39.81         46.79         1.50 o
  -5  -2   5         39.26         42.17         1.17 o
  -4  -2   5        743.28        820.85        20.63 o
  -3  -2   5          0.32          0.30         0.19 o
  -2  -2   5         42.11         41.64         0.79 o
  -1  -2   5        235.08        230.90         3.97 o
   0  -2   5        242.26        262.18         4.44 o
   1  -2   5        915.48        900.78        20.92 o
   2  -2   5        177.59        205.65         3.17 o
   3  -2   5          0.74          0.17         0.13 o
   4  -2   5        319.69        322.26         5.63 o
   5  -2   5        221.57        199.11         7.05 o
   6  -2   5        101.17        104.94         3.38 o
   7  -2   5         27.33         30.16         1.98 o
   8  -2   5        151.48        170.53         9.98 o
   9  -2   5         12.07         13.53         1.83 o
  10  -2   5         12.33         18.48         3.65 o
 -11  -1   5         36.56         31.15         3.71 o
 -10  -1   5        210.49        209.20        19.24 o
  -9  -1   5          1.11          1.54         0.52 o
  -8  -1   5        108.60        116.91         3.26 o
  -7  -1   5         87.22         90.99         2.80 o
  -6  -1   5        168.54        159.60         3.55 o
  -5  -1   5         69.90         77.77         1.59 o
  -4  -1   5        613.97        629.58        14.71 o
  -3  -1   5        340.10        363.11         6.72 o
  -2  -1   5        316.20        362.16         6.53 o
  -1  -1   5         27.54         25.78         0.59 o
   0  -1   5       3199.34       3427.99       142.39 o
   1  -1   5         14.05         10.36         0.37 o
   2  -1   5        577.82        552.52        15.27 o
   3  -1   5         93.38         92.09         1.59 o
   4  -1   5          8.90          7.43         0.37 o
   5  -1   5          0.14          0.10         0.20 o
   6  -1   5        146.27        138.87         6.22 o
   7  -1   5         37.71         47.18         3.36 o
   8  -1   5         16.20         17.37         1.85 o
   9  -1   5          6.43          6.62         1.96 o
  10  -1   5          8.09          7.49         1.70 o
 -11   0   5          3.17          2.66         0.87 o
 -10   0   5          1.40          1.49         0.54 o
  -9   0   5         40.31         44.67         2.95 o
  -8   0   5          0.08         -0.02         0.23 o
  -7   0   5        172.60        179.83         4.04 o
  -6   0   5         81.08         96.54         2.08 o
  -5   0   5          0.10          0.27         0.23 o
  -4   0   5        233.68        239.81         4.11 o
  -3   0   5          3.38          7.43         0.44 o
  -2   0   5        379.65        401.18         6.69 o
  -1   0   5        643.80        701.01        14.24 o
   0   0   5         48.63         53.46         0.81 o
   1   0   5         20.59         19.89         0.51 o
   2   0   5         20.75         27.08         0.67 o
   3   0   5          3.48          5.31         0.34 o
   4   0   5        128.34        126.01         2.96 o
   5   0   5        149.11        151.02         5.16 o
   6   0   5          7.68         11.19         0.82 o
   7   0   5          3.95          2.38         1.01 o
   8   0   5          2.53          2.00         0.87 o
   9   0   5          0.39          0.16         0.70 o
  10   0   5          4.71          8.87         1.97 o
 -11   1   5          5.40          2.83         0.95 o
 -10   1   5         87.08         84.47         4.36 o
  -9   1   5        107.37        108.24         3.31 o
  -8   1   5        280.47        299.48         7.95 o
  -7   1   5         18.39         15.81         0.94 o
  -6   1   5         20.67         29.02         0.71 o
  -5   1   5       1061.19       1092.47        29.82 o
  -4   1   5        103.53        106.68         1.86 o
  -3   1   5        535.53        525.48         9.80 o
  -2   1   5        123.31        120.97         2.34 o
  -1   1   5          0.72          1.15         0.12 o
   0   1   5         25.89         21.24         0.73 o
   1   1   5          9.01          3.21         0.28 o
   2   1   5         11.30         11.78         0.52 o
   3   1   5        470.97        511.27        24.03 o
   4   1   5         24.90         28.24         2.16 o
   5   1   5         11.06         11.53         0.86 o
   6   1   5         46.83         41.31         1.13 o
   7   1   5          0.59          0.80         0.34 o
   8   1   5         15.35          5.84         2.05 o
   9   1   5         14.13         14.96         2.13 o
 -12   2   5          4.77          3.54         1.27 o
 -11   2   5         15.66         17.36         1.73 o
 -10   2   5         49.73         47.45         3.78 o
  -9   2   5          3.92          5.82         0.83 o
  -8   2   5          6.74          8.30         0.54 o
  -7   2   5         17.59         18.75         0.64 o
  -6   2   5         27.41         26.77         0.72 o
  -5   2   5        222.11        233.78         4.24 o
  -4   2   5        152.47        146.49         2.33 o
  -3   2   5        155.99        149.77         2.07 o
  -2   2   5        111.33        122.99         1.62 o
  -1   2   5        717.29        813.53        20.08 o
   0   2   5        276.84        243.98         5.46 o
   1   2   5        143.26        138.74         2.76 o
   2   2   5        165.30        190.92         3.50 o
   3   2   5          3.86          2.69         0.24 o
   4   2   5          1.82          1.45         0.32 o
   5   2   5        195.87        188.20         4.55 o
   6   2   5         43.19         47.51         2.68 o
   7   2   5          5.24          3.96         0.79 o
   8   2   5         93.92         96.52         9.70 o
   9   2   5          4.57          4.39         3.01 o
 -12   3   5          8.21          4.37         2.04 o
 -11   3   5          9.24          7.10         1.01 o
 -10   3   5         12.37          8.91         1.41 o
  -9   3   5          2.54          2.61         0.46 o
  -8   3   5        164.85        163.31         3.73 o
  -7   3   5         36.68         37.18         1.20 o
  -6   3   5         52.55         59.58         1.43 o
  -5   3   5         34.69         49.05         0.80 o
  -4   3   5        301.19        341.20         5.72 o
  -3   3   5        821.64        839.58        32.45 o
  -2   3   5          0.27          0.37         0.25 o
  -1   3   5         22.07         18.00         0.71 o
   0   3   5         14.79         19.62         0.74 o
   1   3   5          0.46          1.67         0.22 o
   2   3   5        412.41        414.30         8.20 o
   3   3   5          1.16          2.59         0.29 o
   4   3   5          0.45         -0.01         0.17 o
   5   3   5         54.63         48.89         1.56 o
   6   3   5         17.43         12.66         1.13 o
   7   3   5         26.39         29.17         1.33 o
   8   3   5         11.35         13.71         2.64 o
 -12   4   5          2.46          1.23         0.92 o
 -11   4   5          2.17          2.29         0.63 o
 -10   4   5         20.65         19.18         2.19 o
  -9   4   5         48.46         56.39         1.74 o
  -8   4   5        571.18        647.72        15.76 o
  -7   4   5        221.45        242.72         5.28 o
  -6   4   5        233.68        265.49         5.79 o
  -5   4   5         11.79         15.58         0.52 o
  -4   4   5       2255.72       2505.92        93.98 o
  -3   4   5       2869.87       3106.12       182.82 o
  -2   4   5          3.56          5.27         1.34 o
  -1   4   5          6.47          6.20         0.53 o
   0   4   5         43.03         53.24         0.89 o
   1   4   5        163.71        163.06         4.02 o
   2   4   5          7.06          6.08         0.43 o
   3   4   5         33.86         30.55         1.13 o
   4   4   5          8.90         14.42         0.99 o
   5   4   5         39.16         33.54         1.64 o
   6   4   5          5.50          5.61         0.76 o
   7   4   5          5.82          4.86         1.02 o
   8   4   5          5.41          4.96         0.61 o
 -12   5   5         60.47         52.87        13.87 o
 -11   5   5          0.33          0.09         0.43 o
 -10   5   5         92.48         89.22         3.18 o
  -9   5   5         89.24         94.63         2.99 o
  -8   5   5        497.75        533.38        13.38 o
  -7   5   5        262.69        277.55         5.23 o
  -6   5   5          9.12          8.53         0.49 o
  -5   5   5          2.40          9.12         0.44 o
  -4   5   5         20.96         24.79         0.49 o
  -3   5   5        445.77        491.44        15.70 o
  -2   5   5        113.40        127.13         3.88 o
  -1   5   5        111.42         73.61         6.82 o
   0   5   5          0.52          0.50         0.16 o
   1   5   5          8.30          6.58         0.42 o
   2   5   5          1.27          1.14         0.38 o
   3   5   5        106.69        105.33         4.00 o
   4   5   5         21.83         26.61         2.40 o
   5   5   5         12.12         13.34         1.07 o
   6   5   5          1.41          1.10         0.51 o
   7   5   5         61.47         73.58         2.79 o
 -11   6   5         30.01         22.82         5.46 o
 -10   6   5         38.83         34.26         1.55 o
  -9   6   5          2.60          2.34         0.65 o
  -8   6   5        149.57        175.00         3.98 o
  -7   6   5          0.05          0.13         0.24 o
  -6   6   5        118.72        125.46         2.49 o
  -5   6   5        105.53        107.92         2.02 o
  -4   6   5          9.56          7.92         0.45 o
  -3   6   5         23.78         16.13         2.29 o
  -2   6   5          1.86          2.30         0.77 o
  -1   6   5         52.84         44.05         4.26 o
   0   6   5          2.30          2.27         0.36 o
   1   6   5         82.99         74.71         4.51 o
   2   6   5          7.06          8.32         0.68 o
   3   6   5        281.66        277.01        21.12 o
   4   6   5        130.83        139.49        11.00 o
   5   6   5         24.09         28.70         2.62 o
   6   6   5          0.12         -0.05         0.41 o
 -11   7   5          0.15          0.54         0.38 o
 -10   7   5          0.47          0.90         0.44 o
  -9   7   5         12.96         11.60         1.11 o
  -8   7   5          0.79          2.20         0.40 o
  -7   7   5        146.32        158.92         3.78 o
  -6   7   5        306.63        323.34         6.69 o
  -5   7   5          0.04          0.29         0.18 o
  -4   7   5        143.32        135.99         3.23 o
  -3   7   5          0.05          0.05         0.11 o
  -2   7   5          9.01          7.48         1.32 o
  -1   7   5        266.70        228.93        19.59 o
   0   7   5         42.05         31.40         3.29 o
   1   7   5         16.08         15.09         1.90 o
   2   7   5         21.73         21.10         2.19 o
   3   7   5         25.92         28.96         3.57 o
   4   7   5          0.92          0.73         0.59 o
   5   7   5          4.04          6.15         0.99 o
 -11   8   5         14.03         16.77         1.71 o
 -10   8   5         53.61         62.64         2.39 o
  -9   8   5         13.86         14.18         1.27 o
  -8   8   5          0.88          0.54         0.46 o
  -7   8   5         22.50         22.91         0.88 o
  -6   8   5          2.45          2.40         0.46 o
  -5   8   5          0.55          0.80         0.28 o
  -4   8   5          4.18          4.53         0.88 o
  -3   8   5         77.01         67.68         7.16 o
  -2   8   5         17.30         14.30         2.38 o
  -1   8   5         54.71         47.65         6.31 o
   0   8   5         84.46         69.20        11.31 o
   1   8   5          0.20          0.02         0.28 o
   2   8   5         32.80         31.07         4.29 o
   3   8   5         77.43         76.17         8.58 o
   4   8   5          8.23          9.77         1.59 o
 -10   9   5          2.14          1.70         0.76 o
  -9   9   5         13.09         11.62         0.97 o
  -8   9   5        113.33        115.22         5.76 o
  -7   9   5         67.95         70.88         3.15 o
  -6   9   5         56.13         54.91         4.30 o
  -5   9   5         31.81         24.52         3.88 o
  -4   9   5        295.05        238.77        24.64 o
  -3   9   5         19.33         14.08         4.21 o
  -2   9   5          3.81          1.70         0.92 o
  -1   9   5         88.70         76.84        12.98 o
   0   9   5          0.05          0.11         0.36 o
   1   9   5         58.51         51.88         8.91 o
   2   9   5         75.03         72.54        11.66 o
   3   9   5         32.52         35.39         4.26 o
  -9  10   5         20.79         25.86         2.04 o
  -8  10   5         41.79         45.77         2.93 o
  -7  10   5         62.40         59.12         6.02 o
  -6  10   5         31.05         31.51         5.29 o
  -5  10   5          0.92          1.71         0.42 o
  -4  10   5        152.50        115.53        30.90 o
  -3  10   5         92.30         65.04        13.81 o
  -2  10   5        112.58         83.45        17.37 o
  -1  10   5          0.84          1.06         0.44 o
   0  10   5         16.06         13.58         2.71 o
   1  10   5         14.22          8.65         1.86 o
  -8  11   5          2.58          2.00         0.85 o
  -7  11   5         10.91          9.02         2.39 o
  -6  11   5          0.85          0.52         0.54 o
  -5  11   5         10.59          5.14         3.39 o
  -4  11   5          3.29          2.31         0.80 o
  -3  11   5          3.18          2.20         0.76 o
  -2  11   5         12.56          7.74         3.14 o
  -1  11   5         13.50          6.24         2.47 o
   0 -12   6         24.88         27.19         3.04 o
   1 -12   6         66.93         78.74         3.97 o
   2 -12   6          4.32          5.28         1.13 o
   3 -12   6         82.57         94.45         4.10 o
   4 -12   6          5.32          3.38         0.96 o
   5 -12   6         12.83         12.94         1.49 o
  -2 -11   6          8.35          9.04         1.43 o
  -1 -11   6         43.12         53.66         3.10 o
   0 -11   6         21.05         24.47         2.67 o
   1 -11   6         63.07         78.79         4.72 o
   2 -11   6          4.30          3.03         0.89 o
   3 -11   6          0.59          0.49         0.50 o
   4 -11   6         41.89         49.28         2.42 o
   5 -11   6          0.94          0.92         0.57 o
   6 -11   6         12.21          9.71         1.26 o
   7 -11   6         36.38         40.57         2.99 o
  -4 -10   6         12.90         13.46         2.31 o
  -3 -10   6         38.70         48.33         3.06 o
  -2 -10   6         20.09         25.51         1.93 o
  -1 -10   6          4.48          3.90         0.97 o
   0 -10   6          1.55          1.45         0.66 o
   1 -10   6          0.00         -0.30         0.48 o
   2 -10   6         52.30         49.85         2.44 o
   3 -10   6         62.69         68.30         2.97 o
   4 -10   6          0.00         -0.13         0.45 o
   5 -10   6          7.54          5.53         0.82 o
   6 -10   6         31.80         33.30         1.80 o
   7 -10   6         27.38         30.28         2.49 o
   8 -10   6         14.12         12.68         2.03 o
  -5  -9   6          2.90          5.11         1.27 o
  -4  -9   6          2.93          2.04         0.82 o
  -3  -9   6          2.07          3.71         0.73 o
  -2  -9   6         27.15         24.31         1.64 o
  -1  -9   6          6.46          7.32         0.84 o
   0  -9   6          8.10          8.11         1.05 o
   1  -9   6         19.68         17.74         1.20 o
   2  -9   6          0.47          0.68         0.43 o
   3  -9   6          4.16          3.94         0.63 o
   4  -9   6          1.41          1.60         0.58 o
   5  -9   6          0.06          0.15         0.43 o
   6  -9   6        144.43        145.67         4.35 o
   7  -9   6          8.97          6.79         1.35 o
   8  -9   6         94.12         98.16         7.53 o
   9  -9   6         10.28          9.52         2.36 o
  -6  -8   6         30.07         28.67         3.36 o
  -5  -8   6          1.69          2.65         0.87 o
  -4  -8   6         29.21         28.33         1.75 o
  -3  -8   6          2.60          2.99         0.73 o
  -2  -8   6         48.46         52.98         2.55 o
  -1  -8   6         26.15         26.73         1.45 o
   0  -8   6         33.39         34.17         1.95 o
   1  -8   6        308.98        310.74         8.47 o
   2  -8   6        228.27        238.38         6.48 o
   3  -8   6        164.01        142.31         4.56 o
   4  -8   6        109.81        102.19         2.92 o
   5  -8   6          5.78          6.29         0.77 o
   6  -8   6        116.78        117.02         3.67 o
   7  -8   6          0.58          1.08         0.51 o
   8  -8   6         14.75          9.59         0.88 o
   9  -8   6          2.00          1.07         0.46 o
  -7  -7   6          0.97          0.46         0.66 o
  -6  -7   6          0.70          0.38         0.61 o
  -5  -7   6         73.57         79.36         3.54 o
  -4  -7   6         40.44         30.48         2.41 o
  -3  -7   6         62.19         53.47         2.08 o
  -2  -7   6          1.25          2.92         0.61 o
  -1  -7   6        110.96        110.35         2.84 o
   0  -7   6        693.51        700.09        19.51 o
   1  -7   6          2.61          4.84         0.62 o
   2  -7   6         48.72         41.01         1.37 o
   3  -7   6        288.71        295.43         6.88 o
   4  -7   6          3.82          2.27         0.56 o
   5  -7   6        611.83        584.16        15.86 o
   6  -7   6         22.07         13.84         1.72 o
   7  -7   6          0.00         -0.10         0.31 o
   8  -7   6         16.67         14.06         1.26 o
   9  -7   6          1.22          0.61         0.30 o
  10  -7   6          0.96          2.37         1.00 o
  -8  -6   6         39.65         40.33         2.43 o
  -7  -6   6         13.98         14.04         1.42 o
  -6  -6   6         37.54         31.81         2.24 o
  -5  -6   6          0.01         -0.09         0.55 o
  -4  -6   6         74.69         82.04         2.66 o
  -3  -6   6         38.21         51.65         2.02 o
  -2  -6   6          0.10          0.09         0.26 o
  -1  -6   6       1304.13       1284.96        40.60 o
   0  -6   6        871.28        859.93        23.89 o
   1  -6   6        815.21        810.72        22.56 o
   2  -6   6          0.14          0.48         0.31 o
   3  -6   6          2.68          3.53         0.53 o
   4  -6   6         14.32         15.81         1.31 o
   5  -6   6         45.27         42.80         2.06 o
   6  -6   6         46.00         33.93         1.83 o
   7  -6   6          0.39          0.26         0.27 o
   8  -6   6          1.22          0.56         0.33 o
   9  -6   6          7.04          9.29         1.54 o
  10  -6   6         32.98         46.75         5.26 o
  -9  -5   6         19.86         15.75         1.53 o
  -8  -5   6          7.02          8.70         1.13 o
  -7  -5   6        100.44         92.94         3.45 o
  -6  -5   6         60.21         55.78         2.71 o
  -5  -5   6          5.02          4.66         0.83 o
  -4  -5   6          0.06          0.21         0.35 o
  -3  -5   6         88.78         86.54         2.89 o
  -2  -5   6        149.80        145.89         3.95 o
  -1  -5   6         72.13         72.46         1.93 o
   0  -5   6        101.72         97.89         2.10 o
   1  -5   6         84.14         92.93         2.02 o
   2  -5   6          1.62          3.16         0.39 o
   3  -5   6         52.10         55.89         1.38 o
   4  -5   6         12.40         14.99         1.58 o
   5  -5   6        139.06        132.76         4.18 o
   6  -5   6          0.02         -0.01         0.24 o
   7  -5   6          0.99          1.21         0.32 o
   8  -5   6        156.98        180.47         6.64 o
   9  -5   6          0.09         -0.46         0.83 o
  10  -5   6          7.06          6.46         2.21 o
  -9  -4   6          2.24          1.91         0.70 o
  -8  -4   6         73.99         69.43         3.50 o
  -7  -4   6        124.32        133.36         4.60 o
  -6  -4   6         93.26         85.15         2.92 o
  -5  -4   6         16.47         13.01         1.08 o
  -4  -4   6          0.70          0.78         0.31 o
  -3  -4   6         14.59         15.76         1.59 o
  -2  -4   6         97.48         88.64         1.83 o
  -1  -4   6         80.08         82.53         1.70 o
   0  -4   6        255.08        254.53         5.07 o
   1  -4   6        120.92        123.48         2.71 o
   2  -4   6        204.48        168.25         3.28 o
   3  -4   6          0.74          0.46         0.24 o
   4  -4   6         20.90         20.56         0.86 o
   5  -4   6        282.92        272.64         6.02 o
   6  -4   6        302.63        289.07         7.33 o
   7  -4   6          0.08         -0.09         0.19 o
   8  -4   6        114.02        119.51         6.82 o
   9  -4   6          0.24          0.56         0.85 o
  10  -4   6         29.17         35.65         2.74 o
 -10  -3   6         19.17         15.37         1.97 o
  -9  -3   6          6.77          8.04         1.18 o
  -8  -3   6         21.46         20.61         1.23 o
  -7  -3   6         42.12         47.84         2.17 o
  -6  -3   6        342.35        340.01         8.34 o
  -5  -3   6         25.21         25.03         1.09 o
  -4  -3   6          2.98          3.38         0.45 o
  -3  -3   6          1.44          1.79         0.35 o
  -2  -3   6         20.77         22.05         0.67 o
  -1  -3   6          5.75          3.69         0.34 o
   0  -3   6          0.06          0.29         0.20 o
   1  -3   6         15.08         19.73         0.97 o
   2  -3   6          7.03          7.27         0.46 o
   3  -3   6         40.25         41.07         1.39 o
   4  -3   6        446.32        413.49         9.96 o
   5  -3   6         32.91         36.50         1.05 o
   6  -3   6        560.76        557.46        13.03 o
   7  -3   6        119.91         94.07         9.66 o
   8  -3   6        257.22        304.48        12.61 o
   9  -3   6          8.00          8.91         1.30 o
  10  -3   6          0.32         -0.15         0.71 o
 -10  -2   6         14.73         13.08         1.46 o
  -9  -2   6          3.38          3.73         0.80 o
  -8  -2   6         94.68         88.56         2.77 o
  -7  -2   6          0.77          0.47         0.33 o
  -6  -2   6        274.58        288.43         6.33 o
  -5  -2   6         16.51         17.57         0.82 o
  -4  -2   6          6.46          8.42         0.81 o
  -3  -2   6          0.14          0.12         0.21 o
  -2  -2   6          6.21          7.77         0.49 o
  -1  -2   6         24.12         21.91         0.70 o
   0  -2   6        621.95        739.49        16.33 o
   1  -2   6        167.14        178.32         2.81 o
   2  -2   6        209.47        218.90         3.85 o
   3  -2   6        124.23        124.61         2.72 o
   4  -2   6         10.77         14.74         0.62 o
   5  -2   6       1364.15       1331.13        39.68 o
   6  -2   6        463.52        457.37        11.19 o
   7  -2   6         66.67         48.69         9.07 o
   8  -2   6         40.84         51.05         3.27 o
   9  -2   6          9.66          8.21         1.53 o
  10  -2   6          2.27          4.17         1.17 o
 -11  -1   6          4.50          3.82         1.48 o
 -10  -1   6          4.63          2.67         0.76 o
  -9  -1   6         59.99         58.20         2.34 o
  -8  -1   6        184.93        190.96         5.41 o
  -7  -1   6         14.42         15.33         0.92 o
  -6  -1   6          0.23          0.20         0.25 o
  -5  -1   6         99.16        110.25         2.29 o
  -4  -1   6          5.58          3.46         0.34 o
  -3  -1   6        231.29        265.72         4.49 o
  -2  -1   6          0.07          0.29         0.20 o
  -1  -1   6        293.23        339.53         6.14 o
   0  -1   6        561.71        586.37        12.02 o
   1  -1   6        468.34        547.70        10.96 o
   2  -1   6          9.26         12.50         0.53 o
   3  -1   6        150.05        142.39         3.66 o
   4  -1   6        157.76        164.10         5.38 o
   5  -1   6        111.67        108.18         3.09 o
   6  -1   6        119.98        111.84         5.78 o
   7  -1   6         34.65         25.51         4.46 o
   8  -1   6          5.56          4.62         0.94 o
   9  -1   6          7.44          6.91         1.28 o
 -11   0   6          0.42          0.22         0.41 o
 -10   0   6          0.54          1.01         0.43 o
  -9   0   6        121.72        124.79         4.28 o
  -8   0   6        204.85        228.69         6.35 o
  -7   0   6         31.18         26.51         1.12 o
  -6   0   6        183.05        201.74         4.40 o
  -5   0   6          2.62          4.66         0.38 o
  -4   0   6          1.03          1.06         0.28 o
  -3   0   6        231.28        234.83         3.99 o
  -2   0   6          0.90          0.21         0.13 o
  -1   0   6         57.11         47.25         0.78 o
   0   0   6         55.78         51.04         1.18 o
   1   0   6          0.50          1.38         0.29 o
   2   0   6         38.61         41.60         1.01 o
   3   0   6         98.82         90.62         2.08 o
   4   0   6         44.08         43.54         1.34 o
   5   0   6         54.61         54.13         1.41 o
   6   0   6         24.71         29.80         3.25 o
   7   0   6         28.94         25.88         2.49 o
   8   0   6          3.27          2.68         0.80 o
   9   0   6          9.11         14.64         1.75 o
 -11   1   6         31.09         31.75         3.12 o
 -10   1   6        137.42        146.85         4.80 o
  -9   1   6        104.03        104.95         3.25 o
  -8   1   6         34.10         38.91         1.36 o
  -7   1   6        153.48        163.02         4.79 o
  -6   1   6          0.67          0.90         0.26 o
  -5   1   6         25.69         25.22         0.76 o
  -4   1   6         97.57        113.51         2.08 o
  -3   1   6          0.47          0.35         0.13 o
  -2   1   6         33.35         22.12         0.75 o
  -1   1   6        265.49        256.82         3.90 o
   0   1   6          8.02          7.99         0.37 o
   1   1   6         34.54         31.84         1.11 o
   2   1   6        212.69        229.44        11.01 o
   3   1   6         99.78         97.55         1.99 o
   4   1   6          8.22          6.94         0.66 o
   5   1   6         26.10         23.96         1.00 o
   6   1   6         42.80         48.98         2.16 o
   7   1   6          1.66          1.46         0.48 o
   8   1   6         25.27         22.68         5.68 o
   9   1   6          0.28          1.42         0.84 o
 -11   2   6         14.24          6.75         1.78 o
 -10   2   6         38.34         44.77         3.28 o
  -9   2   6        174.03        173.85         5.43 o
  -8   2   6          9.05          7.04         0.59 o
  -7   2   6        153.09        151.13         3.36 o
  -6   2   6         35.76         36.97         0.92 o
  -5   2   6         19.40         22.05         0.68 o
  -4   2   6         26.85         28.09         0.69 o
  -3   2   6          0.59          0.58         0.20 o
  -2   2   6          3.50          4.21         0.13 o
  -1   2   6         79.45         81.75         1.78 o
   0   2   6         81.97         79.72         2.51 o
   1   2   6         25.98         23.84         0.70 o
   2   2   6         42.47         36.72         0.90 o
   3   2   6         38.67         43.55         1.02 o
   4   2   6          1.21          2.60         0.36 o
   5   2   6         31.44         34.43         2.68 o
   6   2   6        120.31        109.05         3.44 o
   7   2   6         16.97         16.13         1.96 o
   8   2   6          0.23          0.39         0.40 o
 -12   3   6         29.05         27.09         4.19 o
 -11   3   6         16.62         11.61         2.63 o
 -10   3   6         12.23         13.44         1.74 o
  -9   3   6         37.78         44.56         3.52 o
  -8   3   6          0.85          1.56         0.53 o
  -7   3   6          0.90          0.78         0.25 o
  -6   3   6         11.52         14.64         0.59 o
  -5   3   6        158.52        182.91         3.44 o
  -4   3   6        281.46        284.11         5.43 o
  -3   3   6        526.62        474.50        22.92 o
  -2   3   6         28.71         25.96         1.31 o
  -1   3   6          5.04          2.89         0.54 o
   0   3   6        139.40        165.39         5.04 o
   1   3   6        217.54        243.03         7.95 o
   2   3   6         31.12         33.26         0.97 o
   3   3   6         80.60         87.59         2.31 o
   4   3   6        148.99        115.65         6.88 o
   5   3   6        159.51        153.57         5.78 o
   6   3   6         61.66         53.87         2.23 o
   7   3   6          7.62          4.03         0.97 o
   8   3   6          1.18          0.69         0.58 o
 -12   4   6          0.26          0.33         1.04 o
 -11   4   6          0.03          0.15         0.45 o
 -10   4   6          7.61          9.14         1.15 o
  -9   4   6         66.14         71.24         2.47 o
  -8   4   6        377.70        415.14        10.44 o
  -7   4   6          7.07          9.55         0.67 o
  -6   4   6         14.40         14.44         0.61 o
  -5   4   6         19.74         17.68         0.63 o
  -4   4   6        480.20        530.91        10.55 o
  -3   4   6       1322.61       1528.48        69.03 o
  -2   4   6        455.56        531.67        25.02 o
  -1   4   6        241.92        270.05         7.10 o
   0   4   6         38.25         37.78         2.97 o
   1   4   6         21.00         19.71         1.12 o
   2   4   6        134.92        124.37         6.27 o
   3   4   6         28.84         17.44         1.01 o
   4   4   6         29.24         31.75         1.31 o
   5   4   6          4.62          2.79         0.57 o
   6   4   6         12.77         14.07         1.35 o
   7   4   6          0.13          0.45         0.63 o
 -11   5   6         57.92         62.98         5.22 o
 -10   5   6         69.98         71.32         2.10 o
  -9   5   6         11.95         11.23         0.94 o
  -8   5   6        554.55        643.78        16.57 o
  -7   5   6          3.66          2.74         0.33 o
  -6   5   6          8.83          9.95         0.51 o
  -5   5   6        213.30        244.53         4.34 o
  -4   5   6         12.15         10.87         0.82 o
  -3   5   6        190.97        212.02         6.46 o
  -2   5   6          8.17          5.87         0.78 o
  -1   5   6          8.73          9.37         1.28 o
   0   5   6         67.47         68.28         5.25 o
   1   5   6         54.86         52.25         2.08 o
   2   5   6         10.91         11.96         0.68 o
   3   5   6          4.31          5.92         0.52 o
   4   5   6          6.51          9.95         0.80 o
   5   5   6         23.27         20.47         1.47 o
   6   5   6          3.77          2.93         0.68 o
 -11   6   6         81.20         66.69         3.44 o
 -10   6   6         30.23         27.75         1.27 o
  -9   6   6         44.01         52.04         1.88 o
  -8   6   6          6.25          8.34         1.12 o
  -7   6   6          2.30          2.30         0.32 o
  -6   6   6         14.95         37.53         1.13 o
  -5   6   6         86.83         88.19         2.24 o
  -4   6   6          0.04          0.41         0.68 o
  -3   6   6        186.48        201.33         9.45 o
  -2   6   6          3.70          4.54         0.68 o
  -1   6   6         17.18         21.52         2.09 o
   0   6   6          7.48          6.47         1.10 o
   1   6   6         32.56         33.60         3.00 o
   2   6   6         10.74          8.86         0.87 o
   3   6   6         14.23         10.62         0.75 o
   4   6   6          1.65          2.30         0.51 o
   5   6   6          0.00          0.26         0.40 o
   6   6   6          0.11         -0.21         0.42 o
 -11   7   6         75.88         68.32         2.52 o
 -10   7   6          0.50          0.91         0.54 o
  -9   7   6         34.04         38.82         1.39 o
  -8   7   6          1.07          1.15         0.35 o
  -7   7   6          6.63          7.26         0.79 o
  -6   7   6          2.36          2.07         0.42 o
  -5   7   6        134.84        136.50         6.38 o
  -4   7   6         12.02         11.25         1.80 o
  -3   7   6         13.06         17.15         1.31 o
  -2   7   6        161.95        179.99         6.80 o
  -1   7   6         21.10         21.39         1.71 o
   0   7   6        116.13         95.74         6.68 o
   1   7   6          5.27          2.60         0.81 o
   2   7   6          9.20          6.04         1.08 o
   3   7   6         56.41         59.19         7.05 o
   4   7   6          7.96         11.80         1.94 o
   5   7   6          0.03         -0.17         0.42 o
 -10   8   6          8.43          8.45         1.20 o
  -9   8   6          0.59          0.27         0.37 o
  -8   8   6          6.96          4.04         0.68 o
  -7   8   6          2.29          1.57         0.37 o
  -6   8   6          7.42          8.15         0.49 o
  -5   8   6          0.77          0.30         0.15 o
  -4   8   6        174.42        217.31         8.77 o
  -3   8   6          5.23          6.15         1.02 o
  -2   8   6         12.94         10.22         5.89 o
  -1   8   6         45.36         54.48         3.22 o
   0   8   6          7.19          5.44         1.42 o
   1   8   6         89.92         77.43        13.36 o
   2   8   6         58.38         56.15        11.85 o
   3   8   6          9.67          9.63         1.02 o
   4   8   6         10.54         12.42         2.27 o
 -10   9   6          1.48          1.31         0.43 o
  -9   9   6         28.09         32.06         1.92 o
  -8   9   6         12.49         11.18         0.73 o
  -7   9   6         37.60         30.77         4.32 o
  -6   9   6          6.58          4.33         1.43 o
  -5   9   6         32.16         42.68         2.52 o
  -4   9   6        120.64        138.02         6.72 o
  -3   9   6        202.61        240.11        10.47 o
  -2   9   6         93.56        121.38         6.20 o
  -1   9   6          0.09         -0.04         0.17 o
   0   9   6          6.66          4.79         1.29 o
   1   9   6         12.26          8.12         1.90 o
   2   9   6         49.34         34.21         7.01 o
  -9  10   6          3.96          2.87         0.81 o
  -8  10   6          5.85          5.56         1.69 o
  -7  10   6         11.17          7.82         2.82 o
  -6  10   6         55.12         71.15         4.96 o
  -5  10   6         79.30        100.61         5.02 o
  -4  10   6         52.84         75.99         4.87 o
  -3  10   6        204.14        207.38        66.62 o
  -2  10   6          1.42          1.42         1.33 o
  -1  10   6          6.52          2.24         1.43 o
   0  10   6          5.63          3.34         1.25 o
  -7  11   6        112.92         68.51        52.01 o
  -6  11   6          6.72          6.18         2.37 o
  -5  11   6         32.37         46.15         5.63 o
  -4  11   6          6.66          5.53         1.79 o
  -3  11   6          1.89          0.22         1.32 o
  -2  11   6          0.02          0.39         1.43 o
   1 -12   7        113.63        140.27         7.55 o
   2 -12   7         29.83         32.43         2.42 o
   3 -12   7         32.35         34.84         2.37 o
   4 -12   7         49.17         55.62         4.45 o
  -2 -11   7          9.00         12.27         1.88 o
  -1 -11   7          2.81          1.63         0.86 o
   0 -11   7          4.89          7.00         1.12 o
   1 -11   7         42.62         51.66         2.68 o
   2 -11   7         10.54         10.18         1.58 o
   3 -11   7          2.86          1.94         0.86 o
   4 -11   7         43.62         53.75         3.30 o
   5 -11   7          5.25          4.31         0.97 o
   6 -11   7          9.46          7.29         1.19 o
  -4 -10   7          8.02          9.99         1.33 o
  -3 -10   7         17.63         18.04         2.24 o
  -2 -10   7          3.30          4.43         1.26 o
  -1 -10   7         16.69         16.24         1.55 o
   0 -10   7          3.60          3.32         0.82 o
   1 -10   7         33.11         31.58         1.92 o
   2 -10   7          8.38          9.37         1.16 o
   3 -10   7          0.22          0.16         0.64 o
   4 -10   7          7.09          5.33         0.99 o
   5 -10   7         21.17         22.06         1.52 o
   6 -10   7          2.66          0.97         0.63 o
   7 -10   7         17.73         17.93         1.99 o
   8 -10   7         52.34         54.04         6.54 o
  -5  -9   7         40.10         46.22         4.11 o
  -4  -9   7         46.54         49.05         3.51 o
  -3  -9   7         38.78         48.79         3.19 o
  -2  -9   7          0.16         -0.08         0.48 o
  -1  -9   7          4.25          3.71         1.02 o
   0  -9   7          4.38          3.29         0.76 o
   1  -9   7         32.09         29.54         1.55 o
   2  -9   7          1.55          1.51         0.60 o
   3  -9   7          0.06          0.12         0.43 o
   4  -9   7          5.49          4.34         0.78 o
   5  -9   7          0.12          0.21         0.48 o
   6  -9   7         24.73         35.18         2.04 o
   7  -9   7         44.15         41.43         3.15 o
   8  -9   7          2.07          1.33         0.65 o
  -6  -8   7         11.35         12.77         1.64 o
  -5  -8   7          0.74          1.52         0.82 o
  -4  -8   7         28.27         27.60         2.03 o
  -3  -8   7          0.04         -0.13         0.44 o
  -2  -8   7         92.49        100.25         3.80 o
  -1  -8   7         29.03         25.39         1.73 o
   0  -8   7        107.40        108.45         3.29 o
   1  -8   7          7.06          7.51         0.74 o
   2  -8   7         13.37         13.09         1.42 o
   3  -8   7        106.27        111.28         3.28 o
   4  -8   7          2.02          1.11         0.47 o
   5  -8   7         15.55         11.95         1.01 o
   6  -8   7          4.80          3.71         0.77 o
   7  -8   7         26.72         25.52         2.78 o
   8  -8   7          4.68          3.72         0.92 o
   9  -8   7          2.10          1.14         0.46 o
  -7  -7   7          4.53          5.94         1.05 o
  -6  -7   7         54.63         57.49         3.23 o
  -5  -7   7          1.39          1.07         0.67 o
  -4  -7   7         33.64         34.90         1.90 o
  -3  -7   7         22.93         28.16         1.83 o
  -2  -7   7          6.86          6.89         0.68 o
  -1  -7   7        186.84        191.49         5.28 o
   0  -7   7        422.83        427.65        10.96 o
   1  -7   7        887.40        867.22        25.52 o
   2  -7   7        243.78        238.63         6.60 o
   3  -7   7          3.57          1.46         0.48 o
   4  -7   7          1.96          2.74         0.49 o
   5  -7   7        353.51        342.63         9.44 o
   6  -7   7         15.75         13.60         0.95 o
   7  -7   7          5.79          3.60         0.71 o
   8  -7   7         13.58          8.34         1.46 o
   9  -7   7          3.85          2.35         0.89 o
  -8  -6   7          0.66          1.10         1.04 o
  -7  -6   7          1.94          0.37         0.53 o
  -6  -6   7         36.88         41.76         2.47 o
  -5  -6   7          8.17          7.42         1.00 o
  -4  -6   7          9.93          8.40         0.84 o
  -3  -6   7         19.98         18.01         1.32 o
  -2  -6   7        176.33        179.78         5.09 o
  -1  -6   7        405.95        381.46         9.82 o
   0  -6   7        555.89        533.47        12.85 o
   1  -6   7         49.15         44.12         1.86 o
   2  -6   7        151.86        142.31         3.61 o
   3  -6   7          0.81          1.14         0.37 o
   4  -6   7          1.06          1.31         0.49 o
   5  -6   7        354.97        352.19         8.42 o
   6  -6   7         19.15         12.54         0.94 o
   7  -6   7         18.29         14.92         1.60 o
   8  -6   7         13.96          7.59         2.72 o
   9  -6   7          0.03         -0.12         0.72 o
  -9  -5   7          1.26         -0.29         0.69 o
  -8  -5   7          1.08          0.68         0.57 o
  -7  -5   7        175.72        196.14         6.33 o
  -6  -5   7        168.10        162.87         5.42 o
  -5  -5   7        144.49        136.83         4.45 o
  -4  -5   7         58.81         60.89         2.07 o
  -3  -5   7        177.00        177.18         4.36 o
  -2  -5   7         27.36         29.10         1.27 o
  -1  -5   7         16.23         18.81         0.94 o
   0  -5   7          4.90          4.00         0.42 o
   1  -5   7         93.79         79.72         1.99 o
   2  -5   7        173.26        161.93         3.78 o
   3  -5   7         15.02         13.98         0.74 o
   4  -5   7        131.12        122.71         2.75 o
   5  -5   7          0.32          0.38         0.37 o
   6  -5   7        194.14        189.76         8.11 o
   7  -5   7         60.93         51.12         4.74 o
   8  -5   7          0.09          0.17         0.22 o
   9  -5   7          7.17          5.24         1.47 o
  -9  -4   7          0.00          0.25         0.50 o
  -8  -4   7          2.68          2.11         0.64 o
  -7  -4   7         35.41         33.45         1.88 o
  -6  -4   7          1.22          1.01         0.51 o
  -5  -4   7         53.30         49.09         1.75 o
  -4  -4   7         36.32         38.43         2.03 o
  -3  -4   7         34.88         35.71         1.35 o
  -2  -4   7         26.08         24.38         0.83 o
  -1  -4   7          7.72          5.39         0.67 o
   0  -4   7         31.04         34.32         0.91 o
   1  -4   7         19.60         19.22         0.69 o
   2  -4   7        161.01        164.81         3.47 o
   3  -4   7          1.69          0.57         0.39 o
   4  -4   7         31.49         33.89         1.28 o
   5  -4   7         83.54         71.03         2.08 o
   6  -4   7         17.18         14.81         1.37 o
   7  -4   7          2.90          0.99         0.45 o
   8  -4   7         31.49         38.83         2.69 o
   9  -4   7          0.92          1.08         0.99 o
 -10  -3   7        178.76        188.60         7.14 o
  -9  -3   7          5.79          5.60         1.08 o
  -8  -3   7         25.80         29.67         1.71 o
  -7  -3   7         24.25         24.68         1.31 o
  -6  -3   7         10.69         10.03         1.04 o
  -5  -3   7          1.63          2.00         0.42 o
  -4  -3   7         30.34         28.24         1.18 o
  -3  -3   7         73.53         79.57         1.75 o
  -2  -3   7         91.46        101.50         2.16 o
  -1  -3   7         41.38         44.75         1.12 o
   0  -3   7         14.44         11.11         0.48 o
   1  -3   7        147.50        167.20         3.80 o
   2  -3   7        278.25        265.82         5.30 o
   3  -3   7         21.44         20.80         0.90 o
   4  -3   7         16.77         19.23         2.10 o
   5  -3   7        806.23        824.19        21.95 o
   6  -3   7         21.32         22.14         1.50 o
   7  -3   7         43.93         39.00         4.16 o
   8  -3   7         65.91         81.80         4.66 o
   9  -3   7         23.08         30.98         2.37 o
 -10  -2   7         38.99         31.70         2.48 o
  -9  -2   7         10.10         10.23         1.26 o
  -8  -2   7         71.39         77.39         2.81 o
  -7  -2   7         50.32         42.32         1.93 o
  -6  -2   7         34.73         37.35         1.75 o
  -5  -2   7         46.99         43.74         1.45 o
  -4  -2   7          1.96          0.73         0.31 o
  -3  -2   7        224.62        209.08         4.68 o
  -2  -2   7         46.78         46.35         1.08 o
  -1  -2   7       1218.20       1270.54        36.60 o
   0  -2   7        188.55        202.72         3.87 o
   1  -2   7        403.04        435.30         8.58 o
   2  -2   7          6.37          6.41         0.48 o
   3  -2   7          1.21          0.96         0.29 o
   4  -2   7          4.13          3.08         0.37 o
   5  -2   7        580.06        556.14        13.65 o
   6  -2   7        168.45        161.47         5.46 o
   7  -2   7         14.87         17.09         2.72 o
   8  -2   7         14.18         16.51         2.66 o
   9  -2   7         78.64        115.28         6.28 o
 -11  -1   7          0.41          0.78         0.77 o
 -10  -1   7          2.46          2.12         0.80 o
  -9  -1   7         36.87         36.12         2.17 o
  -8  -1   7          1.02          1.83         0.59 o
  -7  -1   7         40.08         39.19         1.83 o
  -6  -1   7          0.54          1.21         0.35 o
  -5  -1   7          0.22          0.25         0.31 o
  -4  -1   7        323.74        354.22         7.98 o
  -3  -1   7          6.84          8.53         0.63 o
  -2  -1   7          6.48          6.22         0.30 o
  -1  -1   7        316.07        366.24         7.44 o
   0  -1   7         12.18          9.60         0.39 o
   1  -1   7        261.32        266.30         5.04 o
   2  -1   7         22.71         25.53         0.73 o
   3  -1   7        496.34        512.62        10.86 o
   4  -1   7          0.06          0.25         0.22 o
   5  -1   7         91.96         88.86         5.71 o
   6  -1   7        102.99        113.49         4.00 o
   7  -1   7          0.95          1.32         0.40 o
   8  -1   7         62.39         79.23         4.37 o
   9  -1   7         55.99         81.30         4.36 o
 -11   0   7         19.48         15.43         1.82 o
 -10   0   7         69.63         71.20         3.08 o
  -9   0   7        389.27        421.60        12.37 o
  -8   0   7          0.02         -0.09         0.30 o
  -7   0   7         10.97         12.91         0.74 o
  -6   0   7         84.79         98.69         2.80 o
  -5   0   7        198.12        239.68         5.06 o
  -4   0   7        109.34        125.21         2.33 o
  -3   0   7        464.63        484.09        10.12 o
  -2   0   7         70.64         82.38         1.45 o
  -1   0   7         75.25         87.01         1.55 o
   0   0   7         99.54         93.52         4.35 o
   1   0   7        285.86        296.98         6.37 o
   2   0   7        489.78        529.10        10.87 o
   3   0   7        239.25        227.56         4.71 o
   4   0   7         48.68         48.79         1.42 o
   5   0   7          3.37          3.49         0.46 o
   6   0   7        128.05        119.12         5.22 o
   7   0   7          1.14          1.67         0.82 o
   8   0   7          8.89          6.35         1.98 o
   9   0   7          5.17          5.75         1.58 o
 -11   1   7         30.44         23.21         1.90 o
 -10   1   7          2.49          2.25         0.62 o
  -9   1   7         26.68         30.63         1.98 o
  -8   1   7         51.68         60.14         2.10 o
  -7   1   7         12.67         12.42         0.78 o
  -6   1   7        188.14        197.03         4.65 o
  -5   1   7        165.81        185.67         3.71 o
  -4   1   7        108.54        117.06         2.28 o
  -3   1   7        961.19       1054.67        27.45 o
  -2   1   7        215.68        231.24         3.84 o
  -1   1   7        381.66        399.12         9.96 o
   0   1   7         12.35          8.74         0.35 o
   1   1   7          6.60          3.72         0.74 o
   2   1   7        118.07        123.11         3.28 o
   3   1   7          0.64          1.03         0.27 o
   4   1   7        168.39        185.71         3.87 o
   5   1   7        142.88        147.37         4.23 o
   6   1   7          0.17         -0.36         0.36 o
   7   1   7          7.21          7.09         2.26 o
   8   1   7          0.01          0.06         0.35 o
 -11   2   7        102.46         92.99        11.34 o
 -10   2   7          0.26          0.83         0.47 o
  -9   2   7         12.72         10.93         0.90 o
  -8   2   7         83.48        101.55         2.70 o
  -7   2   7          0.62          0.24         0.34 o
  -6   2   7          0.96          0.24         0.22 o
  -5   2   7          0.00          0.07         0.19 o
  -4   2   7        362.16        361.75         6.96 o
  -3   2   7          0.17          0.28         0.14 o
  -2   2   7        301.27        292.01         8.19 o
  -1   2   7          2.26          1.59         0.31 o
   0   2   7         36.88         38.64         0.88 o
   1   2   7          1.01          1.14         0.24 o
   2   2   7          0.19          0.20         0.20 o
   3   2   7          0.20          0.80         0.30 o
   4   2   7          0.20          0.36         0.28 o
   5   2   7          1.37          0.97         0.32 o
   6   2   7          2.01          3.28         0.53 o
   7   2   7         19.59         21.37         3.68 o
   8   2   7          2.14          0.61         0.49 o
 -11   3   7         42.06         40.45         3.33 o
 -10   3   7         30.16         38.85         3.42 o
  -9   3   7         10.46         10.61         1.14 o
  -8   3   7         23.06         23.88         1.05 o
  -7   3   7        186.93        215.50         5.86 o
  -6   3   7         81.83         84.22         2.26 o
  -5   3   7          2.69          2.15         0.39 o
  -4   3   7         37.27         34.94         2.64 o
  -3   3   7         38.53         46.81         4.28 o
  -2   3   7         94.25        101.66        10.91 o
  -1   3   7        151.80        137.75         8.16 o
   0   3   7         21.68         14.66         0.79 o
   1   3   7         49.57         59.38         1.25 o
   2   3   7         19.53         22.79         0.90 o
   3   3   7         72.31         71.01         1.91 o
   4   3   7         35.77         43.72         1.55 o
   5   3   7          9.25          6.34         0.56 o
   6   3   7         89.92         94.68         3.77 o
   7   3   7         30.33         33.63         2.61 o
 -11   4   7          0.21          0.70         0.45 o
 -10   4   7          7.70          6.08         1.04 o
  -9   4   7         17.72         17.38         1.07 o
  -8   4   7        168.29        174.37         4.32 o
  -7   4   7        209.89        240.03         5.44 o
  -6   4   7         59.77         59.86         1.98 o
  -5   4   7         56.75         52.98         1.24 o
  -4   4   7          4.85          3.39         0.66 o
  -3   4   7         46.75         70.46         2.72 o
  -2   4   7          1.60          1.26         0.53 o
  -1   4   7         69.20         75.55         3.64 o
   0   4   7         50.70         41.51         6.26 o
   1   4   7          0.21          0.81         0.21 o
   2   4   7         77.91         78.59         1.73 o
   3   4   7        217.52        217.58         5.44 o
   4   4   7         11.79         10.31         0.72 o
   5   4   7         33.45         44.89         2.02 o
   6   4   7          0.23          0.34         0.51 o
   7   4   7          6.21          6.15         1.11 o
 -11   5   7        146.87        152.75         9.99 o
 -10   5   7         32.90         33.53         1.40 o
  -9   5   7         36.99         36.31         1.50 o
  -8   5   7          0.64          0.64         0.35 o
  -7   5   7          0.55          0.38         0.31 o
  -6   5   7         38.60         40.17         1.52 o
  -5   5   7         34.03         29.15         2.84 o
  -4   5   7         78.09         98.37         4.84 o
  -3   5   7        249.36        273.75         9.30 o
  -2   5   7          0.00          1.90         1.27 o
  -1   5   7          9.65         10.57         0.88 o
   0   5   7          0.43          0.22         0.40 o
   1   5   7         13.18         15.16         0.61 o
   2   5   7         12.63          7.58         0.66 o
   3   5   7          5.10          3.72         0.54 o
   4   5   7         18.82         19.88         1.83 o
   5   5   7          0.02          0.02         0.42 o
   6   5   7         22.64         26.89         4.80 o
 -11   6   7        433.63        445.73        14.69 o
 -10   6   7        139.92        160.75         4.49 o
  -9   6   7          0.94          0.30         0.35 o
  -8   6   7         14.90         15.50         1.07 o
  -7   6   7         55.59         61.69         2.18 o
  -6   6   7        268.21        287.73         5.75 o
  -5   6   7        529.24        626.85        24.58 o
  -4   6   7        107.08        129.39         6.45 o
  -3   6   7          8.73         10.56         0.98 o
  -2   6   7         17.44         20.12         2.10 o
  -1   6   7          3.62          6.40         0.85 o
   0   6   7          2.35          2.97         0.73 o
   1   6   7          0.26          0.07         0.21 o
   2   6   7         20.89         19.58         2.73 o
   3   6   7         12.70          9.70         0.93 o
   4   6   7         35.44         33.85         3.30 o
   5   6   7         18.31         15.65         1.84 o
 -10   7   7         66.73         66.87         2.86 o
  -9   7   7          3.02          3.22         0.58 o
  -8   7   7         14.12         15.65         1.65 o
  -7   7   7          0.00         11.90         1.44 o
  -6   7   7          1.24          1.02         0.28 o
  -5   7   7        297.68        341.72        15.13 o
  -4   7   7        166.13        197.36         6.77 o
  -3   7   7         11.82         15.71         1.69 o
  -2   7   7         54.42         63.29         3.19 o
  -1   7   7          0.53          0.87         0.75 o
   0   7   7         42.51         56.94         2.92 o
   1   7   7          0.26          0.26         0.28 o
   2   7   7          4.69          2.22         0.54 o
   3   7   7         11.92         15.11         2.05 o
   4   7   7         26.20         28.15         2.96 o
 -10   8   7         36.38         32.73         2.14 o
  -9   8   7         22.03         20.53         1.14 o
  -8   8   7          4.07          3.34         0.55 o
  -7   8   7          8.05          4.27         1.96 o
  -6   8   7          8.19          7.91         1.16 o
  -5   8   7         23.89         23.09         1.82 o
  -4   8   7          4.94          5.13         1.18 o
  -3   8   7          1.54          1.60         0.92 o
  -2   8   7         11.70         16.37         1.61 o
  -1   8   7          8.19          8.56         1.44 o
   0   8   7         10.62         12.31         1.66 o
   1   8   7         20.56         16.93         2.62 o
   2   8   7         70.46         61.31        11.23 o
   3   8   7         13.89         14.71         1.54 o
  -9   9   7         82.47         70.97        11.31 o
  -8   9   7         11.02          8.88         1.10 o
  -7   9   7          0.03         -0.11         0.44 o
  -6   9   7         13.35         13.24         2.11 o
  -5   9   7         24.71         29.95         3.09 o
  -4   9   7          6.87          6.94         1.48 o
  -3   9   7        108.90        128.17         5.73 o
  -2   9   7          0.00         -0.05         0.64 o
  -1   9   7         24.92         36.50         3.47 o
   0   9   7        116.21        156.32         8.80 o
   1   9   7         28.61         17.86         0.95 o
  -8  10   7          9.27          4.53         3.65 o
  -7  10   7         43.34         47.26         3.91 o
  -6  10   7          0.80          1.37         1.02 o
  -5  10   7          6.58          7.25         1.69 o
  -4  10   7          2.76          1.69         1.21 o
  -3  10   7          1.17          1.44         1.06 o
  -2  10   7          0.02          0.46         1.05 o
  -1  10   7         33.26         52.14         6.07 o
  -1 -11   8          0.93          1.25         0.98 o
   0 -11   8         96.94        112.36         5.79 o
   1 -11   8         58.87         67.57         4.06 o
   2 -11   8          0.85          0.38         0.72 o
   3 -11   8          1.58          1.29         0.71 o
   4 -11   8          3.68          3.67         1.13 o
   5 -11   8          7.16          9.17         1.44 o
  -3 -10   8         25.04         26.41         2.15 o
  -2 -10   8        221.62        283.61        10.27 o
  -1 -10   8          0.53          0.30         0.50 o
   0 -10   8         42.39         44.67         2.72 o
   1 -10   8         60.94         64.04         2.70 o
   2 -10   8          4.86          3.95         0.75 o
   3 -10   8          5.99          3.94         0.99 o
   4 -10   8         20.57         21.12         2.15 o
   5 -10   8          4.30          2.67         0.74 o
   6 -10   8         10.89          8.60         1.10 o
   7 -10   8          0.06          0.24         0.74 o
  -5  -9   8          9.87         10.25         1.37 o
  -4  -9   8         27.07         26.29         2.13 o
  -3  -9   8         65.70         88.04         4.55 o
  -2  -9   8        137.80        172.05         7.08 o
  -1  -9   8         11.18         10.24         1.00 o
   0  -9   8          0.52          0.66         0.47 o
   1  -9   8          0.01         -0.05         0.38 o
   2  -9   8         20.52         17.78         1.34 o
   3  -9   8          1.78          2.59         0.65 o
   4  -9   8          6.13          5.72         0.91 o
   5  -9   8         11.29         11.43         1.10 o
   6  -9   8         11.73         10.35         1.39 o
   7  -9   8          0.28          1.06         0.72 o
   8  -9   8         10.32         12.52         1.76 o
  -6  -8   8         16.78         16.14         2.14 o
  -5  -8   8          2.05          2.34         1.06 o
  -4  -8   8          5.13          4.82         0.95 o
  -3  -8   8          9.96         11.37         1.35 o
  -2  -8   8          1.21          1.69         0.61 o
  -1  -8   8         11.23         10.75         1.09 o
   0  -8   8         15.98         15.50         1.04 o
   1  -8   8         16.80         14.83         1.04 o
   2  -8   8         33.16         34.70         1.74 o
   3  -8   8         73.87         78.37         2.74 o
   4  -8   8          0.47          1.00         0.53 o
   5  -8   8         16.14         17.75         1.52 o
   6  -8   8         36.63         36.30         2.24 o
   7  -8   8         72.99         74.86         4.57 o
   8  -8   8         37.13         40.66         4.26 o
  -7  -7   8          0.23          0.33         0.68 o
  -6  -7   8          0.03         -0.22         0.60 o
  -5  -7   8          0.03          0.08         0.54 o
  -4  -7   8         41.20         46.08         3.62 o
  -3  -7   8         23.01         25.12         1.74 o
  -2  -7   8          3.16          3.25         0.57 o
  -1  -7   8          4.64          3.64         0.94 o
   0  -7   8         90.63        103.64         3.07 o
   1  -7   8         26.98         25.35         1.20 o
   2  -7   8         50.70         45.54         2.49 o
   3  -7   8          1.82          0.95         0.47 o
   4  -7   8         30.06         21.44         1.43 o
   5  -7   8          0.49          1.75         0.54 o
   6  -7   8          5.64          4.09         1.02 o
   7  -7   8          3.85          3.61         0.63 o
   8  -7   8         80.15         71.84        11.49 o
  -8  -6   8          9.27         11.14         1.79 o
  -7  -6   8          0.27          0.22         0.56 o
  -6  -6   8          2.35          1.17         0.79 o
  -5  -6   8         19.75         20.66         1.61 o
  -4  -6   8         53.57         58.86         2.36 o
  -3  -6   8        149.28        150.48         4.73 o
  -2  -6   8        133.03        139.04         4.29 o
  -1  -6   8          0.30          0.67         0.43 o
   0  -6   8        153.45        143.68         3.71 o
   1  -6   8         12.35         14.94         0.96 o
   2  -6   8        740.02        699.21        20.30 o
   3  -6   8         24.28         31.02         1.37 o
   4  -6   8         96.62         78.71         2.47 o
   5  -6   8         34.07         32.23         2.15 o
   6  -6   8         35.08         42.26         1.75 o
   7  -6   8          8.68          7.42         0.92 o
   8  -6   8          3.46          2.70         0.61 o
   9  -6   8          1.38          2.74         1.67 o
  -8  -5   8          7.34          9.13         1.78 o
  -7  -5   8          5.86          6.50         1.05 o
  -6  -5   8         16.26         18.69         1.46 o
  -5  -5   8         96.36         98.50         3.28 o
  -4  -5   8         74.08         82.40         2.99 o
  -3  -5   8         51.74         54.72         2.41 o
  -2  -5   8       1465.74       1501.19        50.97 o
  -1  -5   8        234.37        252.58         6.33 o
   0  -5   8         31.62         31.70         1.52 o
   1  -5   8         22.08         24.62         1.19 o
   2  -5   8         37.31         33.30         1.08 o
   3  -5   8        498.09        455.94        11.39 o
   4  -5   8         61.49         44.78         1.61 o
   5  -5   8         31.42         33.05         2.72 o
   6  -5   8          0.27         -0.02         0.31 o
   7  -5   8          7.52          5.12         1.10 o
   8  -5   8         10.32          8.76         2.72 o
   9  -5   8         21.20         33.79         3.40 o
  -9  -4   8          5.45          4.32         0.91 o
  -8  -4   8        104.99        117.93         5.96 o
  -7  -4   8          1.78          1.07         0.52 o
  -6  -4   8        132.61        139.54         3.93 o
  -5  -4   8         36.25         35.59         1.88 o
  -4  -4   8        413.89        412.62        10.51 o
  -3  -4   8        275.92        284.31         6.83 o
  -2  -4   8        888.42        897.28        24.87 o
  -1  -4   8         93.86         88.78         2.31 o
   0  -4   8         96.36         99.20         2.45 o
   1  -4   8          3.32          3.53         0.44 o
   2  -4   8        137.41        124.48         3.26 o
   3  -4   8         76.21         69.78         1.91 o
   4  -4   8        128.20        126.29         3.67 o
   5  -4   8         11.43          7.25         0.83 o
   6  -4   8          5.35          4.14         0.80 o
   7  -4   8          5.45          3.29         0.80 o
   8  -4   8         11.79         12.92         3.23 o
   9  -4   8         39.85         56.14         5.58 o
  -9  -3   8         65.76         60.32         2.89 o
  -8  -3   8          0.07          0.27         0.48 o
  -7  -3   8         24.36         29.88         1.70 o
  -6  -3   8          9.06          8.99         0.96 o
  -5  -3   8         91.36         92.55         2.70 o
  -4  -3   8         81.60         87.06         2.61 o
  -3  -3   8         25.72         30.14         1.23 o
  -2  -3   8          2.52          3.10         0.50 o
  -1  -3   8         33.94         30.90         1.12 o
   0  -3   8         65.16         72.64         1.74 o
   1  -3   8         45.86         46.85         1.33 o
   2  -3   8          5.33          6.12         0.49 o
   3  -3   8        228.97        225.54         4.89 o
   4  -3   8          2.18          2.48         0.41 o
   5  -3   8          7.35          6.27         0.61 o
   6  -3   8          5.53          3.60         1.00 o
   7  -3   8         46.61         45.57         5.15 o
   8  -3   8          0.03          0.05         0.19 o
   9  -3   8         14.27         14.19         2.20 o
 -10  -2   8         52.63         51.97         2.69 o
  -9  -2   8         55.17         55.84         2.47 o
  -8  -2   8         34.61         30.14         1.57 o
  -7  -2   8         63.61         63.50         2.23 o
  -6  -2   8        100.26        111.83         3.37 o
  -5  -2   8          5.34          4.14         0.46 o
  -4  -2   8         38.77         48.23         1.36 o
  -3  -2   8          5.06          5.19         0.84 o
  -2  -2   8          6.56          6.29         1.20 o
  -1  -2   8        215.46        198.00         3.80 o
   0  -2   8          3.63          2.79         0.50 o
   1  -2   8         36.34         25.46         0.75 o
   2  -2   8          0.07          0.09         0.22 o
   3  -2   8          0.00         -0.24         0.37 o
   4  -2   8        436.37        448.19        10.12 o
   5  -2   8         21.10         19.95         2.35 o
   6  -2   8          7.56          6.50         0.69 o
   7  -2   8          0.28          0.00         0.25 o
   8  -2   8         37.25         12.70         1.16 o
   9  -2   8         19.01         18.23         3.24 o
 -10  -1   8         29.04         23.26         1.70 o
  -9  -1   8          9.69          7.93         0.91 o
  -8  -1   8         39.83         45.54         2.05 o
  -7  -1   8         68.95         80.50         2.74 o
  -6  -1   8        104.27         96.48         2.73 o
  -5  -1   8         13.44         13.30         0.78 o
  -4  -1   8        142.23        137.45         3.04 o
  -3  -1   8          4.22          2.69         0.39 o
  -2  -1   8        269.88        313.06         6.07 o
  -1  -1   8         20.74         16.87         0.64 o
   0  -1   8         59.59         56.13         1.14 o
   1  -1   8         26.39         36.06         1.03 o
   2  -1   8        731.53        767.52        22.01 o
   3  -1   8        117.59        114.18         2.46 o
   4  -1   8        396.51        391.37        27.00 o
   5  -1   8        113.72        112.76         3.64 o
   6  -1   8          5.01          4.36         0.72 o
   7  -1   8          6.09          3.79         0.61 o
   8  -1   8          7.93          5.84         1.66 o
 -11   0   8          1.16          0.15         0.56 o
 -10   0   8          0.21          0.28         0.41 o
  -9   0   8          5.03          6.25         0.66 o
  -8   0   8         52.14         48.83         2.03 o
  -7   0   8         25.75         21.23         1.47 o
  -6   0   8          4.26          5.86         0.48 o
  -5   0   8         72.62         86.08         2.00 o
  -4   0   8        241.77        279.31         5.34 o
  -3   0   8         23.77         21.04         0.71 o
  -2   0   8        568.46        605.92        13.28 o
  -1   0   8        111.72        112.56         2.05 o
   0   0   8        235.66        273.89         5.12 o
   1   0   8         25.27         31.56         1.11 o
   2   0   8        568.11        541.34        12.24 o
   3   0   8        490.03        502.31        12.34 o
   4   0   8         76.36         71.36         2.27 o
   5   0   8         34.31         41.25         3.16 o
   6   0   8          4.23          6.58         1.03 o
   7   0   8         13.02         14.91         2.46 o
   8   0   8          0.63          0.96         0.55 o
 -11   1   8         18.93         12.24         1.56 o
 -10   1   8         16.92         14.19         1.42 o
  -9   1   8         36.52         34.40         2.22 o
  -8   1   8          2.61          2.90         0.52 o
  -7   1   8          1.28          1.22         0.37 o
  -6   1   8          2.01          2.65         0.42 o
  -5   1   8          8.50          8.42         0.97 o
  -4   1   8         71.48         59.49         2.05 o
  -3   1   8          5.04          4.54         0.47 o
  -2   1   8          0.40          0.92         0.20 o
  -1   1   8         44.61         48.30         0.96 o
   0   1   8         11.55          6.61         0.52 o
   1   1   8        123.54        103.79         8.92 o
   2   1   8         32.72         34.11         1.06 o
   3   1   8         14.24         12.73         0.71 o
   4   1   8         22.38         24.25         1.34 o
   5   1   8         57.88         63.29         1.75 o
   6   1   8          5.98          9.06         1.18 o
   7   1   8          0.28          0.80         0.50 o
   8   1   8          3.01          2.48         0.67 o
 -11   2   8          9.35          7.06         1.34 o
 -10   2   8         96.68         90.29         3.62 o
  -9   2   8         36.20         37.80         3.79 o
  -8   2   8         34.20         32.54         1.34 o
  -7   2   8          6.67          6.81         0.70 o
  -6   2   8        309.46        320.05         7.54 o
  -5   2   8        244.99        228.06        19.74 o
  -4   2   8         33.56         33.22         2.09 o
  -3   2   8         10.39          8.41         0.83 o
  -2   2   8          2.35          1.29         0.18 o
  -1   2   8         21.49         21.43         0.57 o
   0   2   8         12.03         13.19         0.42 o
   1   2   8          0.02          0.18         0.20 o
   2   2   8         23.61         25.01         0.91 o
   3   2   8        208.11        212.95         4.55 o
   4   2   8          7.30          7.55         0.60 o
   5   2   8          0.22          0.11         0.32 o
   6   2   8         24.88         27.74         1.58 o
   7   2   8          0.72          0.79         0.50 o
 -11   3   8         98.55        101.78         7.27 o
 -10   3   8         21.15         21.07         2.36 o
  -9   3   8         60.51         66.20         2.79 o
  -8   3   8         18.12         15.58         1.50 o
  -7   3   8          5.41          4.47         0.73 o
  -6   3   8        159.52        154.95         6.08 o
  -5   3   8        168.64        178.42        11.73 o
  -4   3   8          7.57          5.80         1.00 o
  -3   3   8         31.24         25.37         1.61 o
  -2   3   8         14.15         19.57         1.94 o
  -1   3   8         11.75         13.60         1.59 o
   0   3   8         20.83         23.07         0.47 o
   1   3   8          0.01          0.24         0.23 o
   2   3   8          9.04          6.88         0.34 o
   3   3   8         68.39         67.85         2.21 o
   4   3   8         52.58         60.50         2.42 o
   5   3   8          6.58          7.99         0.67 o
   6   3   8          0.13         -0.14         0.37 o
   7   3   8          1.65          4.07         0.88 o
 -11   4   8         23.16         16.81         2.90 o
 -10   4   8         15.41         12.13         1.08 o
  -9   4   8          1.12          0.65         0.43 o
  -8   4   8         13.08         14.02         1.04 o
  -7   4   8          5.06          4.59         0.62 o
  -6   4   8        155.82        170.67         8.13 o
  -5   4   8         90.28         82.83         5.87 o
  -4   4   8         32.41         33.95         3.59 o
  -3   4   8          1.26          1.10         0.85 o
  -2   4   8         34.85         39.34         2.22 o
  -1   4   8          7.86         10.54         1.11 o
   0   4   8         28.35         33.41         2.00 o
   1   4   8         56.88         77.09         5.03 o
   2   4   8         10.00          4.60         0.77 o
   3   4   8          6.24          4.85         0.69 o
   4   4   8          1.48          3.09         0.53 o
   5   4   8         29.56         33.01         1.46 o
   6   4   8         99.06        113.12         4.52 o
 -11   5   8         13.35          6.40         1.32 o
 -10   5   8          1.30          0.70         0.51 o
  -9   5   8         14.05         10.88         1.04 o
  -8   5   8         66.19         66.24         2.14 o
  -7   5   8          6.58          7.06         0.72 o
  -6   5   8        370.34        352.85        32.91 o
  -5   5   8        696.77        723.95        59.23 o
  -4   5   8        135.01        150.84         6.71 o
  -3   5   8         42.44         44.05         2.44 o
  -2   5   8         20.08         24.44         1.75 o
  -1   5   8         91.17        111.57         5.90 o
   0   5   8         15.16         13.63         1.93 o
   1   5   8          0.91          0.54         0.21 o
   2   5   8         65.94         56.97         4.56 o
   3   5   8         17.20         18.22         1.21 o
   4   5   8         12.39         11.87         1.52 o
   5   5   8          1.14          1.05         0.59 o
 -10   6   8         78.85         78.20         2.99 o
  -9   6   8          1.38          0.69         0.48 o
  -8   6   8         27.27         29.91         2.05 o
  -7   6   8          2.20          2.09         0.35 o
  -6   6   8         21.89         30.54         3.09 o
  -5   6   8        134.27        154.88         6.79 o
  -4   6   8        388.27        466.95        18.75 o
  -3   6   8         22.65         25.97         2.76 o
  -2   6   8          8.13          7.22         1.16 o
  -1   6   8         17.80         21.40         2.57 o
   0   6   8         76.63         91.22         5.87 o
   1   6   8         17.95         11.84         2.47 o
   2   6   8          0.23          0.05         0.29 o
   3   6   8          7.22          9.50         2.57 o
   4   6   8          5.54          5.27         0.99 o
 -10   7   8         40.17         32.83         2.97 o
  -9   7   8         73.56         72.25         8.52 o
  -8   7   8         23.97         20.86         3.08 o
  -7   7   8          3.19          1.97         0.63 o
  -6   7   8          1.25         -0.12         0.68 o
  -5   7   8         15.59         20.50         1.68 o
  -4   7   8          7.80          9.54         1.76 o
  -3   7   8          2.68          3.91         0.89 o
  -2   7   8          3.92          5.04         1.14 o
  -1   7   8          1.10          1.80         0.78 o
   0   7   8          0.01         -0.13         0.58 o
   1   7   8          0.62          0.23         0.19 o
   2   7   8         29.71         28.88         5.48 o
   3   7   8          3.62          2.34         0.65 o
  -9   8   8         28.00         24.65         4.52 o
  -8   8   8          0.48          0.82         0.46 o
  -7   8   8          3.55          2.34         1.49 o
  -6   8   8          0.00          0.61         1.11 o
  -5   8   8          0.06         -0.16         0.98 o
  -4   8   8          0.03          1.19         1.07 o
  -3   8   8          0.25          0.07         0.62 o
  -2   8   8          8.32          9.22         1.69 o
  -1   8   8          0.63          0.61         0.97 o
   0   8   8          4.22          4.67         1.42 o
   1   8   8         49.96         72.13         5.24 o
   2   8   8         13.07          5.30         2.04 o
  -8   9   8         17.62         19.91         5.48 o
  -7   9   8         15.74         10.73         1.95 o
  -6   9   8         10.00         10.38         1.93 o
  -5   9   8          3.77          4.02         1.36 o
  -4   9   8         89.97        116.95         6.45 o
  -3   9   8          0.05          1.31         1.19 o
  -2   9   8         16.54         18.42         2.58 o
  -1   9   8          5.09          4.32         1.42 o
   0   9   8         19.09         26.54         3.00 o
  -6  10   8         59.82         69.74         4.43 o
  -5  10   8         29.20         42.16         4.11 o
  -4  10   8          0.01          0.95         2.20 o
  -3  10   8         21.97         26.29         3.47 o
   0 -11   9          0.06         -0.65         0.78 o
   1 -11   9         21.59         21.78         1.78 o
   2 -11   9          3.11          3.12         1.23 o
   3 -11   9        116.85        135.56         5.39 o
   4 -11   9         15.74         15.67         1.58 o
  -2 -10   9         52.95         67.20         3.84 o
  -1 -10   9        108.03        132.57         6.02 o
   0 -10   9          8.44          7.53         1.03 o
   1 -10   9         47.89         55.48         3.25 o
   2 -10   9         51.90         57.02         3.71 o
   3 -10   9         44.70         52.85         3.49 o
   4 -10   9         53.80         54.97         2.59 o
   5 -10   9        150.40        173.88         6.45 o
   6 -10   9          0.17          0.62         0.55 o
  -4  -9   9         34.32         42.87         2.80 o
  -3  -9   9         35.11         40.42         2.33 o
  -2  -9   9         60.80         65.65         3.51 o
  -1  -9   9         19.19         16.34         1.37 o
   0  -9   9          0.48         -0.01         0.39 o
   1  -9   9         66.99         75.29         3.24 o
   2  -9   9         72.45         83.40         4.04 o
   3  -9   9         23.23         23.08         1.81 o
   4  -9   9         19.64         18.58         1.54 o
   5  -9   9          0.03          0.15         0.48 o
   6  -9   9          6.66          5.92         1.19 o
   7  -9   9          5.50          4.34         1.33 o
  -5  -8   9         71.09         89.07         4.79 o
  -4  -8   9         19.44         18.60         1.90 o
  -3  -8   9         12.07         12.56         1.66 o
  -2  -8   9          0.78          0.83         0.62 o
  -1  -8   9          0.60          0.36         0.55 o
   0  -8   9         37.70         36.26         2.25 o
   1  -8   9          3.09          4.45         0.83 o
   2  -8   9         15.84         12.45         1.12 o
   3  -8   9          0.64          0.81         0.44 o
   4  -8   9         18.92         16.61         1.34 o
   5  -8   9         27.87         23.00         1.82 o
   6  -8   9         16.46         13.39         1.20 o
   7  -8   9          1.29          0.82         0.61 o
  -6  -7   9         23.65         23.23         1.87 o
  -5  -7   9          0.55          0.33         0.60 o
  -4  -7   9         24.89         23.21         1.64 o
  -3  -7   9         11.19         10.64         1.16 o
  -2  -7   9         93.37         96.44         3.33 o
  -1  -7   9         44.38         49.82         3.01 o
   0  -7   9         75.33         77.13         3.75 o
   1  -7   9          5.18          7.43         0.75 o
   2  -7   9         24.85         17.85         1.18 o
   3  -7   9         13.86         14.40         1.43 o
   4  -7   9         76.12         65.51         2.38 o
   5  -7   9          1.72          1.17         0.56 o
   6  -7   9         19.94         10.66         2.30 o
   7  -7   9          0.02         -0.41         0.42 o
   8  -7   9          0.89          1.78         0.91 o
  -7  -6   9          2.79          3.60         0.90 o
  -6  -6   9          7.28          7.94         0.96 o
  -5  -6   9          2.51          2.75         0.63 o
  -4  -6   9          1.46          1.60         0.52 o
  -3  -6   9         35.44         39.67         2.65 o
  -2  -6   9        252.90        259.33         8.15 o
  -1  -6   9         84.23         88.35         3.31 o
   0  -6   9         10.74         10.32         0.86 o
   1  -6   9        127.53        134.91         4.35 o
   2  -6   9          6.57          9.22         0.73 o
   3  -6   9         95.35         76.46         2.43 o
   4  -6   9         18.52         12.19         1.07 o
   5  -6   9          0.24          1.24         0.61 o
   6  -6   9         17.32         11.52         1.36 o
   7  -6   9          1.67          0.96         0.41 o
   8  -6   9          1.22          1.00         0.40 o
  -8  -5   9         25.65         24.44         3.10 o
  -7  -5   9         97.93        103.84         4.15 o
  -6  -5   9         16.73         21.72         1.32 o
  -5  -5   9         82.66         82.34         3.05 o
  -4  -5   9         26.33         23.60         1.39 o
  -3  -5   9        587.78        635.26        19.62 o
  -2  -5   9        461.43        490.41        13.01 o
  -1  -5   9         51.83         55.00         1.96 o
   0  -5   9        171.45        183.67         5.35 o
   1  -5   9         25.73         23.50         1.06 o
   2  -5   9        242.01        225.03         5.50 o
   3  -5   9         34.76         21.65         1.53 o
   4  -5   9          0.38          1.10         0.42 o
   5  -5   9          0.93          1.53         0.45 o
   6  -5   9         23.24         22.51         2.59 o
   7  -5   9          0.71          1.07         0.51 o
   8  -5   9          0.47          0.30         0.40 o
  -9  -4   9         69.74         71.59         3.51 o
  -8  -4   9          1.91          1.77         1.03 o
  -7  -4   9          1.00          0.91         0.62 o
  -6  -4   9         25.57         30.84         1.85 o
  -5  -4   9        521.66        557.79        16.71 o
  -4  -4   9         38.97         41.60         1.90 o
  -3  -4   9        247.64        269.40         7.79 o
  -2  -4   9        253.44        262.03         7.77 o
  -1  -4   9         43.21         42.17         1.44 o
   0  -4   9         63.91         63.55         1.84 o
   1  -4   9          6.87         10.43         0.62 o
   2  -4   9         63.69         59.75         2.01 o
   3  -4   9          8.92          4.65         0.46 o
   4  -4   9          7.84          6.06         0.76 o
   5  -4   9          5.31          2.38         0.40 o
   6  -4   9         29.74         27.35         2.94 o
   7  -4   9         14.54         10.28         1.85 o
   8  -4   9         17.31         12.75         3.43 o
  -9  -3   9         68.82         76.35         3.42 o
  -8  -3   9          0.35          0.07         0.40 o
  -7  -3   9          1.26          1.28         0.61 o
  -6  -3   9         25.94         28.62         1.86 o
  -5  -3   9        145.23        143.88         4.63 o
  -4  -3   9          4.38          4.91         0.59 o
  -3  -3   9         14.55         14.76         1.03 o
  -2  -3   9         20.13         17.64         0.88 o
  -1  -3   9          4.03          2.50         0.40 o
   0  -3   9        116.74        122.69         2.99 o
   1  -3   9         16.93         18.07         0.85 o
   2  -3   9        139.37        137.04         3.12 o
   3  -3   9         47.93         56.08         2.05 o
   4  -3   9        113.88        110.44         3.43 o
   5  -3   9         10.42         11.13         1.04 o
   6  -3   9          4.16          1.54         0.44 o
   7  -3   9         17.49         14.71         2.89 o
   8  -3   9         22.13         16.52         4.67 o
 -10  -2   9         15.97         13.11         1.30 o
  -9  -2   9          8.27          6.71         1.09 o
  -8  -2   9         38.42         34.89         1.77 o
  -7  -2   9         62.68         60.37         2.28 o
  -6  -2   9          7.40          7.13         0.83 o
  -5  -2   9         69.09         73.14         2.47 o
  -4  -2   9         98.99        107.22         2.52 o
  -3  -2   9          0.13          0.22         0.28 o
  -2  -2   9         29.87         34.40         1.17 o
  -1  -2   9         12.32         11.52         1.20 o
   0  -2   9         17.54         17.34         1.36 o
   1  -2   9          0.25          0.21         0.25 o
   2  -2   9          0.25          0.27         0.22 o
   3  -2   9        202.82        193.54         5.44 o
   4  -2   9        243.90        266.34         7.60 o
   5  -2   9        177.73        174.26        13.62 o
   6  -2   9          5.38          7.38         1.08 o
   7  -2   9         26.52         21.81         3.27 o
   8  -2   9          0.95          0.94         0.37 o
 -10  -1   9         39.83         37.59         2.85 o
  -9  -1   9         29.41         25.93         1.96 o
  -8  -1   9         10.54          9.25         1.15 o
  -7  -1   9          0.00          0.00         0.33 o
  -6  -1   9         24.84         19.10         1.79 o
  -5  -1   9         16.04         17.25         1.25 o
  -4  -1   9          2.04          2.22         0.35 o
  -3  -1   9          0.07          0.59         0.38 o
  -2  -1   9          1.15          0.08         0.20 o
  -1  -1   9         72.38         79.61         1.81 o
   0  -1   9        299.90        322.18         6.86 o
   1  -1   9         77.89         81.97         1.85 o
   2  -1   9        264.34        261.57        10.47 o
   3  -1   9        595.52        626.02        17.28 o
   4  -1   9         71.81         77.72         2.37 o
   5  -1   9         63.93         76.99         5.15 o
   6  -1   9         31.84         36.15         3.29 o
   7  -1   9         20.21         18.29         3.24 o
   8  -1   9          0.02         -0.15         0.34 o
 -10   0   9         18.94         15.28         1.62 o
  -9   0   9         61.07         68.49         2.92 o
  -8   0   9         17.93         15.77         1.28 o
  -7   0   9         20.93         17.14         1.10 o
  -6   0   9         14.54         15.01         1.01 o
  -5   0   9          1.95          1.88         0.42 o
  -4   0   9          7.16          6.98         0.72 o
  -3   0   9         60.20         67.64         1.69 o
  -2   0   9        259.72        274.40         6.56 o
  -1   0   9         75.53         73.95         1.87 o
   0   0   9          8.21         10.21         0.59 o
   1   0   9        182.49        189.17         3.47 o
   2   0   9        366.13        360.58         8.41 o
   3   0   9          4.53          3.22         0.41 o
   4   0   9        139.28        131.66         5.50 o
   5   0   9          5.33          5.56         0.69 o
   6   0   9          8.96          8.65         1.39 o
   7   0   9         62.51         67.18        11.41 o
 -10   1   9         14.17         10.82         1.16 o
  -9   1   9          5.25          3.70         0.64 o
  -8   1   9          0.08          0.30         0.31 o
  -7   1   9          0.17          0.16         0.43 o
  -6   1   9         16.20         14.48         1.67 o
  -5   1   9         70.33         65.41         2.65 o
  -4   1   9         47.48         52.99         2.49 o
  -3   1   9          0.58          0.22         0.21 o
  -2   1   9         89.15         80.74         1.77 o
  -1   1   9         89.21         98.72         1.92 o
   0   1   9          1.57          2.20         0.33 o
   1   1   9        262.34        255.49        13.73 o
   2   1   9         79.94         91.78         2.64 o
   3   1   9         27.90         32.39         1.53 o
   4   1   9          2.22          2.69         0.43 o
   5   1   9         45.46         49.40         1.96 o
   6   1   9          0.00         -0.17         0.41 o
   7   1   9         80.35         88.52        12.01 o
 -11   2   9         49.16         38.66         2.85 o
 -10   2   9          5.12          4.46         0.75 o
  -9   2   9         19.94         16.62         1.29 o
  -8   2   9          0.08          0.34         0.34 o
  -7   2   9        110.17        109.45         7.16 o
  -6   2   9          4.46          3.15         0.44 o
  -5   2   9        406.10        416.46        31.94 o
  -4   2   9         60.28         52.54         3.78 o
  -3   2   9         65.58         66.00         3.21 o
  -2   2   9         15.37         16.88         1.59 o
  -1   2   9        137.68        140.07        10.83 o
   0   2   9         29.54         27.46         0.85 o
   1   2   9         15.80         17.48         0.75 o
   2   2   9          8.98          9.34         0.54 o
   3   2   9          6.22          4.23         0.57 o
   4   2   9         14.40         13.87         0.82 o
   5   2   9          5.97          5.13         0.64 o
   6   2   9          0.24          0.12         0.54 o
 -11   3   9         56.31         52.34         4.14 o
 -10   3   9         79.70         64.80         3.15 o
  -9   3   9         12.88         14.15         1.21 o
  -8   3   9         16.69         10.90         0.89 o
  -7   3   9         24.82         27.40         3.80 o
  -6   3   9          3.34         14.23         2.69 o
  -5   3   9         24.04         22.09         3.85 o
  -4   3   9          2.64          3.74         1.02 o
  -3   3   9        244.15        266.89        19.93 o
  -2   3   9          0.56          0.48         0.63 o
  -1   3   9          7.56         10.16         1.17 o
   0   3   9         12.75         13.10         1.17 o
   1   3   9          1.66          1.92         0.29 o
   2   3   9          2.15          1.49         0.39 o
   3   3   9         31.30         38.07         1.53 o
   4   3   9         31.21         29.42         1.40 o
   5   3   9         22.15         21.29         1.37 o
   6   3   9          0.64          0.05         0.45 o
 -10   4   9         30.19         27.05         1.84 o
  -9   4   9         10.26          6.50         0.90 o
  -8   4   9         13.35         10.75         0.82 o
  -7   4   9          0.02          0.09         0.28 o
  -6   4   9         11.60         10.69         0.56 o
  -5   4   9          2.33          2.94         1.30 o
  -4   4   9         33.77         38.70         3.27 o
  -3   4   9        105.80        103.89         7.03 o
  -2   4   9         55.75         67.46         2.84 o
  -1   4   9         37.79         34.86         2.33 o
   0   4   9          0.72          0.55         0.50 o
   1   4   9          9.55          7.72         0.93 o
   2   4   9         33.26         26.14         2.27 o
   3   4   9          1.35          1.16         0.48 o
   4   4   9          0.10          0.00         0.38 o
   5   4   9          0.06          0.56         0.52 o
 -10   5   9          7.40          4.67         1.03 o
  -9   5   9         18.71         15.77         2.07 o
  -8   5   9         26.23         18.27         2.90 o
  -7   5   9          4.36          3.14         0.67 o
  -6   5   9         57.09         72.81         4.06 o
  -5   5   9         77.87         94.84         4.53 o
  -4   5   9        151.74        165.79         8.33 o
  -3   5   9          8.46          7.87         1.21 o
  -2   5   9         43.74         47.92         2.95 o
  -1   5   9         73.18         84.61         3.68 o
   0   5   9        186.66        208.27         7.42 o
   1   5   9         21.21         11.12         2.57 o
   2   5   9         18.68         20.91         3.33 o
   3   5   9          0.83          0.75         0.37 o
   4   5   9         29.67         32.14         2.91 o
 -10   6   9         20.74         13.37         1.14 o
  -9   6   9          0.88          1.03         0.50 o
  -8   6   9          3.68          2.42         0.43 o
  -7   6   9         29.88         20.71         8.82 o
  -6   6   9          0.00          1.02         1.13 o
  -5   6   9          1.08          0.21         0.94 o
  -4   6   9          0.51          0.60         0.78 o
  -3   6   9          0.15          1.72         0.90 o
  -2   6   9         68.39         82.56         4.46 o
  -1   6   9         60.14         64.34         3.24 o
   0   6   9          7.42          9.13         1.23 o
   1   6   9         66.83         81.04         4.26 o
   2   6   9          1.16          0.32         0.28 o
   3   6   9          1.28          0.66         0.49 o
  -9   7   9         61.34         51.11        10.28 o
  -8   7   9          2.52          2.44         1.13 o
  -7   7   9          0.77          0.29         0.73 o
  -6   7   9          0.74          1.09         0.87 o
  -5   7   9         23.17         21.03         3.07 o
  -4   7   9          0.01          0.16         0.74 o
  -3   7   9          0.43         -0.12         0.66 o
  -2   7   9          5.22          6.62         1.50 o
  -1   7   9         14.21         13.68         2.36 o
   0   7   9          2.72          3.01         1.21 o
   1   7   9          4.22          2.16         1.24 o
   2   7   9          0.73          0.39         0.32 o
  -8   8   9          0.51         -0.26         0.83 o
  -7   8   9        122.75        142.82         7.92 o
  -6   8   9         46.49         58.65         4.40 o
  -5   8   9          1.23          0.91         0.98 o
  -4   8   9          0.03          0.03         0.71 o
  -3   8   9         23.48         25.85         3.10 o
  -2   8   9         19.69         25.17         2.27 o
  -1   8   9         10.75         13.39         2.10 o
   0   8   9          3.60          3.81         1.39 o
   1   8   9         14.64         22.15         2.76 o
  -7   9   9         46.61         53.61         6.16 o
  -6   9   9         27.77         36.26         3.58 o
  -5   9   9          2.92          4.19         1.23 o
  -4   9   9         25.27         29.91         3.33 o
  -3   9   9         19.60         32.35         3.04 o
  -2   9   9         17.93         35.18         5.07 o
  -1 -10  10          1.70          1.69         0.76 o
   0 -10  10          0.00         -0.24         0.59 o
   1 -10  10         24.07         21.63         1.86 o
   2 -10  10         52.52         63.86         3.98 o
   3 -10  10         61.18         68.94         3.14 o
   4 -10  10          3.15          4.90         1.56 o
  -3  -9  10          7.80          5.24         1.12 o
  -2  -9  10          0.27          0.90         0.79 o
  -1  -9  10         22.37         21.23         1.64 o
   0  -9  10         15.46         12.61         1.61 o
   1  -9  10          0.19          0.21         0.63 o
   2  -9  10         10.17         12.49         1.39 o
   3  -9  10          0.26          0.81         0.59 o
   4  -9  10        132.62        155.99         6.09 o
   5  -9  10         29.30         37.44         2.19 o
   6  -9  10          3.13          4.28         1.24 o
  -5  -8  10         11.56         18.32         1.60 o
  -4  -8  10         47.93         64.24         3.58 o
  -3  -8  10         17.88         20.68         2.14 o
  -2  -8  10          2.37          1.58         0.66 o
  -1  -8  10         13.28         14.46         1.55 o
   0  -8  10         54.20         58.19         3.30 o
   1  -8  10          5.19          6.61         1.37 o
   2  -8  10          0.64          0.00         0.48 o
   3  -8  10         30.27         33.50         2.33 o
   4  -8  10          2.04          1.97         0.64 o
   5  -8  10         12.01         13.63         1.62 o
   6  -8  10         66.55         56.63         7.71 o
  -6  -7  10          9.37          8.19         1.27 o
  -5  -7  10         19.96         22.66         1.99 o
  -4  -7  10          5.34          6.38         0.93 o
  -3  -7  10          0.04          0.22         0.43 o
  -2  -7  10          0.80          0.43         0.44 o
  -1  -7  10         24.11         21.57         1.65 o
   0  -7  10         13.52         11.39         1.21 o
   1  -7  10          0.26          0.33         0.47 o
   2  -7  10          4.25          3.67         0.73 o
   3  -7  10          0.73          0.60         0.55 o
   4  -7  10          2.81          3.94         0.79 o
   5  -7  10          2.78          2.32         0.65 o
   6  -7  10         63.97         67.96         4.27 o
   7  -7  10         12.26         10.27         2.08 o
  -7  -6  10         10.74         11.14         1.26 o
  -6  -6  10          0.81          0.22         0.49 o
  -5  -6  10          4.93          6.51         0.93 o
  -4  -6  10          3.01          4.05         0.86 o
  -3  -6  10         66.29         70.54         2.78 o
  -2  -6  10         11.87         14.38         1.10 o
  -1  -6  10          3.32          3.09         0.55 o
   0  -6  10         62.42         66.15         2.44 o
   1  -6  10         18.65         17.99         1.41 o
   2  -6  10         17.51         18.73         1.31 o
   3  -6  10         31.43         24.94         1.46 o
   4  -6  10          9.24          8.94         0.97 o
   5  -6  10         48.65         47.36         3.11 o
   6  -6  10         17.24         20.03         3.40 o
   7  -6  10         31.61         37.93         4.46 o
  -7  -5  10          4.95          4.81         1.03 o
  -6  -5  10          3.34          3.66         0.80 o
  -5  -5  10         23.71         23.57         1.71 o
  -4  -5  10          7.65          8.79         0.94 o
  -3  -5  10          9.25          9.42         0.88 o
  -2  -5  10         68.00         69.78         2.36 o
  -1  -5  10         63.02         59.29         2.26 o
   0  -5  10         23.56         27.25         1.45 o
   1  -5  10          3.56          2.12         0.51 o
   2  -5  10         37.02         35.11         1.78 o
   3  -5  10         20.84         18.71         1.09 o
   4  -5  10          4.22          3.58         0.76 o
   5  -5  10          0.10          0.30         0.41 o
   6  -5  10          8.23          7.91         0.89 o
   7  -5  10        173.67        172.38        20.53 o
  -8  -4  10          3.56          3.86         0.94 o
  -7  -4  10          8.37          9.49         1.18 o
  -6  -4  10          0.06         -0.25         0.43 o
  -5  -4  10        208.02        236.12         8.66 o
  -4  -4  10         15.86         17.84         1.57 o
  -3  -4  10          1.09          1.53         0.49 o
  -2  -4  10        116.71        114.93         3.20 o
  -1  -4  10        383.86        406.24        12.73 o
   0  -4  10        815.10        795.43        23.42 o
   1  -4  10        219.06        198.35         5.25 o
   2  -4  10         23.90         17.58         1.01 o
   3  -4  10          9.15         12.64         1.35 o
   4  -4  10         37.65         38.18         2.56 o
   5  -4  10         15.71         14.00         2.07 o
   6  -4  10          2.70          2.26         0.53 o
   7  -4  10          4.68          4.99         0.82 o
  -9  -3  10          0.43          0.13         0.55 o
  -8  -3  10         21.14         17.78         1.67 o
  -7  -3  10        111.60        108.92         5.26 o
  -6  -3  10         34.23         31.53         1.86 o
  -5  -3  10        151.49        156.12         4.90 o
  -4  -3  10        115.37        113.42         3.64 o
  -3  -3  10         55.63         57.65         2.06 o
  -2  -3  10        128.20        130.77         4.11 o
  -1  -3  10        227.15        219.76         5.53 o
   0  -3  10        213.59        191.91         4.89 o
   1  -3  10         55.13         54.57         1.64 o
   2  -3  10         54.14         43.75         1.86 o
   3  -3  10         35.86         38.21         1.45 o
   4  -3  10          3.86          5.02         0.63 o
   5  -3  10          1.06          0.83         0.38 o
   6  -3  10          9.74          6.15         1.11 o
   7  -3  10          0.14          0.32         0.42 o
  -9  -2  10          2.46          1.88         0.69 o
  -8  -2  10         63.58         50.48         3.34 o
  -7  -2  10          0.60          1.01         0.57 o
  -6  -2  10        191.59        186.15         9.15 o
  -5  -2  10          0.05          0.67         0.57 o
  -4  -2  10         18.92         16.83         1.23 o
  -3  -2  10         54.13         61.35         1.87 o
  -2  -2  10         29.28         35.15         1.23 o
  -1  -2  10          9.02          9.28         0.63 o
   0  -2  10         50.64         51.29         1.69 o
   1  -2  10         16.67         15.38         0.91 o
   2  -2  10          3.62          4.11         0.61 o
   3  -2  10          2.32          2.35         0.47 o
   4  -2  10         24.62         29.31         1.26 o
   5  -2  10         50.67         58.22         2.55 o
   6  -2  10         14.43         14.23         1.83 o
   7  -2  10         50.89         54.09        11.65 o
  -9  -1  10          0.40          1.11         0.51 o
  -8  -1  10          9.92          8.61         1.11 o
  -7  -1  10          5.17          4.49         0.65 o
  -6  -1  10         12.42         11.92         1.24 o
  -5  -1  10          3.92          3.55         0.72 o
  -4  -1  10         11.90         14.69         1.09 o
  -3  -1  10          0.61          0.44         0.40 o
  -2  -1  10         16.66         16.82         1.26 o
  -1  -1  10          3.92          6.73         0.73 o
   0  -1  10        133.93        129.47         3.20 o
   1  -1  10        143.13        144.05         3.51 o
   2  -1  10          4.98          5.88         0.65 o
   3  -1  10         61.26         66.07         1.76 o
   4  -1  10          4.82          5.73         0.63 o
   5  -1  10         15.60         15.94         1.38 o
   6  -1  10          8.01          9.38         1.33 o
   7  -1  10         60.46         80.54        11.81 o
 -10   0  10         16.91         13.67         1.55 o
  -9   0  10         72.54         73.08         3.84 o
  -8   0  10          6.16          5.09         0.80 o
  -7   0  10        104.09        118.63         6.34 o
  -6   0  10          6.20          5.62         0.86 o
  -5   0  10         85.82         68.48         4.43 o
  -4   0  10          0.62          1.11         0.40 o
  -3   0  10        175.48        164.99         4.25 o
  -2   0  10          0.84          1.28         0.37 o
  -1   0  10        146.79        154.88         3.14 o
   0   0  10         14.28         12.91         0.75 o
   1   0  10        143.12        146.87         6.09 o
   2   0  10        155.33        164.22         5.22 o
   3   0  10         46.80         52.23         2.11 o
   4   0  10         17.51         19.04         0.93 o
   5   0  10          3.86          3.74         0.72 o
   6   0  10         12.83         11.05         1.64 o
   7   0  10         29.61         38.29         5.01 o
 -10   1  10         20.55         22.67         2.55 o
  -9   1  10          2.05          2.44         0.56 o
  -8   1  10         30.15         30.89         2.48 o
  -7   1  10         23.35         22.53         2.16 o
  -6   1  10         14.72         12.83         1.00 o
  -5   1  10        227.95        216.78        21.73 o
  -4   1  10         11.92         10.92         0.99 o
  -3   1  10         70.71         66.43         3.20 o
  -2   1  10         13.80         13.91         1.37 o
  -1   1  10        611.79        629.47        15.68 o
   0   1  10        452.28        449.87        12.44 o
   1   1  10        217.34        235.01         8.33 o
   2   1  10          0.29          0.90         0.44 o
   3   1  10         88.86        102.94         2.74 o
   4   1  10         63.70         74.50         2.56 o
   5   1  10          0.12          1.41         0.55 o
   6   1  10          2.98          1.56         0.50 o
 -10   2  10         21.71         17.78         1.92 o
  -9   2  10          8.87          6.69         0.79 o
  -8   2  10         43.57         45.46         4.78 o
  -7   2  10         20.85         15.64         1.67 o
  -6   2  10        142.36        141.95        13.27 o
  -5   2  10         30.31         33.76         3.82 o
  -4   2  10          2.97          1.79         0.28 o
  -3   2  10          0.02          0.49         0.18 o
  -2   2  10        587.89        505.04        53.72 o
  -1   2  10         40.45         38.46         3.31 o
   0   2  10        151.84        148.55         7.47 o
   1   2  10         57.30         61.55         2.43 o
   2   2  10         39.28         38.53         1.45 o
   3   2  10         30.69         28.50         1.07 o
   4   2  10        116.03        145.01         5.18 o
   5   2  10         13.42         16.77         1.24 o
   6   2  10          1.16          0.75         0.61 o
 -10   3  10         21.75         22.28         1.75 o
  -9   3  10          8.46          8.37         1.09 o
  -8   3  10         37.85         32.32         4.96 o
  -7   3  10          7.86          8.31         1.17 o
  -6   3  10         84.89         86.32        16.58 o
  -5   3  10         56.61         48.94         6.81 o
  -4   3  10         58.98         74.08         3.91 o
  -3   3  10         58.48         64.00         5.64 o
  -2   3  10         39.20         43.44         3.78 o
  -1   3  10          8.90          8.48         1.26 o
   0   3  10         82.46         54.20        10.87 o
   1   3  10          5.23          3.25         0.40 o
   2   3  10          1.98          2.01         0.42 o
   3   3  10          4.73          4.07         0.82 o
   4   3  10          6.52          6.43         0.77 o
   5   3  10         19.43         17.40         2.00 o
 -10   4  10          0.40          0.39         0.49 o
  -9   4  10          0.09         -0.14         0.51 o
  -8   4  10        102.07         74.68         9.07 o
  -7   4  10         19.35         17.83         2.33 o
  -6   4  10          0.21          0.33         0.22 o
  -5   4  10         23.88         21.82         3.17 o
  -4   4  10          0.35          0.34         0.94 o
  -3   4  10          6.80          8.33         1.49 o
  -2   4  10         63.55         74.62         4.52 o
  -1   4  10          1.68          0.83         0.77 o
   0   4  10          1.83          2.69         0.96 o
   1   4  10          5.69          3.01         1.07 o
   2   4  10         10.63          9.76         0.52 o
   3   4  10          3.77          2.52         0.52 o
   4   4  10         14.15         11.53         0.90 o
 -10   5  10          0.01          0.13         0.58 o
  -9   5  10         92.28         91.47        11.84 o
  -8   5  10          0.59          0.00         0.31 o
  -7   5  10         32.67         26.68         7.43 o
  -6   5  10         12.27         11.48         2.01 o
  -5   5  10          0.87          0.27         0.71 o
  -4   5  10         26.96         31.63         2.50 o
  -3   5  10         15.37         14.62         1.96 o
  -2   5  10         14.94         20.28         1.73 o
  -1   5  10          2.27          4.91         1.32 o
   0   5  10         19.29         23.01         2.22 o
   1   5  10         27.43         30.55         2.75 o
   2   5  10         45.62         33.95        10.31 o
   3   5  10          3.19          2.09         0.66 o
  -9   6  10          0.48          0.41         0.38 o
  -8   6  10          7.52          3.01         1.66 o
  -7   6  10         32.11         32.62         3.02 o
  -6   6  10         17.21         22.41         4.92 o
  -5   6  10         18.40         17.35         2.93 o
  -4   6  10         46.92         61.44         4.03 o
  -3   6  10         11.73         14.98         1.69 o
  -2   6  10         11.47         12.61         1.56 o
  -1   6  10          0.17          0.34         0.86 o
   0   6  10          7.15          7.02         1.54 o
   1   6  10          3.22          2.64         1.24 o
   2   6  10          0.01          0.20         0.70 o
  -8   7  10         18.99         23.07         4.21 o
  -7   7  10        182.55        215.18         9.46 o
  -6   7  10         65.92         80.92         5.27 o
  -5   7  10          7.47          7.02         1.62 o
  -4   7  10         28.44         34.74         3.81 o
  -3   7  10         23.63         30.01         3.15 o
  -2   7  10         60.37         77.39         4.34 o
  -1   7  10         42.98         58.60         4.49 o
   0   7  10         11.24          9.26         1.84 o
   1   7  10          1.76          2.39         1.23 o
  -7   8  10         73.36         93.83         8.51 o
  -6   8  10        239.77        310.15        19.88 o
  -5   8  10         29.94         44.24         3.33 o
  -4   8  10          9.90         11.78         2.21 o
  -3   8  10          2.61          4.06         1.29 o
  -2   8  10         17.06         20.91         3.90 o
  -1   8  10          1.69          1.60         1.71 o
   1 -10  11          9.30         11.31         1.71 o
  -2  -9  11         16.18         20.28         1.65 o
  -1  -9  11          1.60          1.17         0.64 o
   0  -9  11         49.28         58.03         3.52 o
   1  -9  11         32.15         39.58         2.39 o
   2  -9  11        119.43        157.86         6.05 o
   3  -9  11          5.06          6.18         1.13 o
   4  -9  11          0.03          0.39         0.77 o
  -4  -8  11         31.50         43.80         2.85 o
  -3  -8  11         26.60         22.83         2.45 o
  -2  -8  11          0.50          1.16         0.79 o
  -1  -8  11         21.24         19.23         2.09 o
   0  -8  11          0.77          0.95         0.72 o
   1  -8  11         54.27         65.26         3.48 o
   2  -8  11          2.26          1.15         0.64 o
   3  -8  11         35.00         35.85         2.49 o
   4  -8  11          0.03          0.15         0.61 o
   5  -8  11         27.55         28.18         2.53 o
  -5  -7  11          0.36          0.64         0.71 o
  -4  -7  11         43.75         52.96         3.93 o
  -3  -7  11          0.24         -0.13         0.56 o
  -2  -7  11          0.16         -0.06         0.44 o
  -1  -7  11          0.10         -0.52         0.64 o
   0  -7  11         63.30         74.19         3.08 o
   1  -7  11          0.00         -0.05         0.45 o
   2  -7  11          0.51          0.40         0.46 o
   3  -7  11          9.12          6.41         0.80 o
   4  -7  11         78.11         85.11         3.66 o
   5  -7  11         11.81          8.99         1.19 o
   6  -7  11         29.61         31.08         5.40 o
  -6  -6  11         22.87         25.10         2.01 o
  -5  -6  11          1.33          1.79         0.67 o
  -4  -6  11         23.13         21.97         1.83 o
  -3  -6  11          1.91          1.69         0.67 o
  -2  -6  11          6.07          5.42         0.87 o
  -1  -6  11         35.99         35.46         2.10 o
   0  -6  11          9.03          9.70         0.90 o
   1  -6  11          0.02          0.07         0.37 o
   2  -6  11          0.38          0.73         0.54 o
   3  -6  11          0.73          0.93         0.55 o
   4  -6  11         19.92         17.26         1.36 o
   5  -6  11          9.63          5.98         1.28 o
   6  -6  11         67.81         73.15         8.48 o
  -7  -5  11          7.10          5.41         1.28 o
  -6  -5  11          8.94          8.95         1.37 o
  -5  -5  11         81.10         89.88         3.80 o
  -4  -5  11          9.58         10.46         1.39 o
  -3  -5  11         13.77         15.49         1.26 o
  -2  -5  11         28.80         31.06         1.45 o
  -1  -5  11          2.09          2.79         0.63 o
   0  -5  11          8.67          4.98         0.91 o
   1  -5  11          5.12          3.59         0.58 o
   2  -5  11        196.81        186.34         6.14 o
   3  -5  11         64.55         64.90         2.42 o
   4  -5  11          0.97          1.29         0.55 o
   5  -5  11         25.06         32.29         3.25 o
   6  -5  11          0.02          0.00         0.42 o
  -8  -4  11         19.33         14.72         1.53 o
  -7  -4  11         63.03         69.08         3.30 o
  -6  -4  11          5.08          6.09         0.92 o
  -5  -4  11         30.21         33.76         2.12 o
  -4  -4  11        107.87        120.19         4.03 o
  -3  -4  11        508.02        559.31        16.92 o
  -2  -4  11        102.96        112.49         4.00 o
  -1  -4  11         49.15         50.72         2.17 o
   0  -4  11          1.08          0.24         0.38 o
   1  -4  11        147.21        155.51         4.35 o
   2  -4  11          3.25          1.50         0.45 o
   3  -4  11         63.95         62.73         2.31 o
   4  -4  11          0.56          1.33         0.71 o
   5  -4  11          4.67          3.24         0.75 o
   6  -4  11         13.11         15.46         2.26 o
   7  -4  11         12.05          3.76         2.22 o
  -8  -3  11        194.81        222.96        11.27 o
  -7  -3  11         40.34         46.05         3.83 o
  -6  -3  11        244.08        263.50        12.64 o
  -5  -3  11          8.76          8.80         1.12 o
  -4  -3  11        147.47        154.91         4.94 o
  -3  -3  11         17.98         20.76         1.33 o
  -2  -3  11         69.83         81.96         2.71 o
  -1  -3  11        144.57        154.72         4.03 o
   0  -3  11        155.88        139.69         3.99 o
   1  -3  11         51.45         62.23         2.28 o
   2  -3  11         26.88         29.68         1.68 o
   3  -3  11         29.44         26.68         1.73 o
   4  -3  11          7.40          9.21         0.87 o
   5  -3  11         64.24         72.84         3.62 o
   6  -3  11          0.27          0.85         0.52 o
  -9  -2  11          0.03          0.04         0.53 o
  -8  -2  11         98.80        107.61         9.99 o
  -7  -2  11        182.63        193.36         9.15 o
  -6  -2  11         70.76         77.98         5.23 o
  -5  -2  11          0.03          0.42         0.57 o
  -4  -2  11        297.49        271.15        19.02 o
  -3  -2  11          8.19          5.92         0.66 o
  -2  -2  11         16.42         18.65         1.50 o
  -1  -2  11          2.97          3.69         0.56 o
   0  -2  11          1.27          1.29         0.43 o
   1  -2  11         27.87         26.85         2.79 o
   2  -2  11         13.05         11.65         1.72 o
   3  -2  11          0.83          1.63         0.49 o
   4  -2  11          0.80          0.19         0.50 o
   5  -2  11         10.71         12.58         1.66 o
   6  -2  11          6.47          6.43         1.30 o
  -9  -1  11          2.33          2.14         0.75 o
  -8  -1  11          7.00          7.22         0.91 o
  -7  -1  11         15.97         15.06         1.30 o
  -6  -1  11          1.32          1.58         0.70 o
  -5  -1  11         31.13         28.85         3.56 o
  -4  -1  11          0.95          0.83         0.41 o
  -3  -1  11         28.39         28.57         2.24 o
  -2  -1  11         20.51         21.03         1.46 o
  -1  -1  11          2.72          2.10         0.48 o
   0  -1  11          3.33          4.67         0.55 o
   1  -1  11          0.26          0.70         0.40 o
   2  -1  11         40.99         44.08         1.83 o
   3  -1  11          0.67          0.44         0.38 o
   4  -1  11          0.44          0.39         0.40 o
   5  -1  11          2.64          2.19         0.58 o
   6  -1  11          1.47          2.27         0.56 o
  -9   0  11         46.72         44.10         3.04 o
  -8   0  11         36.71         35.38         2.04 o
  -7   0  11          0.00          0.00         0.33 o
  -6   0  11         17.37         14.67         1.90 o
  -5   0  11         30.95         31.45         3.46 o
  -4   0  11          9.44          5.57         1.40 o
  -3   0  11         75.95         68.15         5.33 o
  -2   0  11          2.33          2.40         0.34 o
  -1   0  11         35.97         38.95         2.19 o
   0   0  11         98.82         99.49         4.31 o
   1   0  11          9.82          8.23         0.63 o
   2   0  11        229.26        219.74        21.49 o
   3   0  11         86.66        100.92         3.55 o
   4   0  11         38.80         43.24         2.43 o
   5   0  11          9.58          8.61         1.23 o
   6   0  11          1.01          0.88         0.66 o
  -9   1  11         21.17         18.91         1.68 o
  -8   1  11          3.09          3.89         0.90 o
  -7   1  11         21.29         15.11         1.42 o
  -6   1  11          1.51          0.63         0.43 o
  -5   1  11         91.01         86.55        11.92 o
  -4   1  11          6.10          5.18         0.86 o
  -3   1  11          6.86          4.45         0.92 o
  -2   1  11        112.45        113.16        10.61 o
  -1   1  11         46.49         43.17         4.24 o
   0   1  11        280.89        255.01        20.39 o
   1   1  11         60.26         58.37         2.11 o
   2   1  11          1.33          1.30         0.49 o
   3   1  11         90.88        100.74         3.65 o
   4   1  11         12.38         17.33         1.18 o
   5   1  11          0.24          0.11         0.39 o
  -9   2  11          6.54          6.66         1.05 o
  -8   2  11         18.66         18.15         2.39 o
  -7   2  11          4.49          5.09         0.70 o
  -6   2  11         23.15         23.42         2.96 o
  -5   2  11         13.69         11.61         2.16 o
  -4   2  11         22.41         17.37         2.51 o
  -3   2  11         36.11         30.07         4.25 o
  -2   2  11          0.00          0.06         0.12 o
  -1   2  11         51.67         41.02         6.32 o
   0   2  11         83.60         83.53         8.58 o
   1   2  11         11.13         10.37         0.77 o
   2   2  11        156.23        171.32        10.98 o
   3   2  11         11.13          9.94         1.23 o
   4   2  11         31.04         37.71         1.60 o
   5   2  11          0.75          1.42         0.49 o
  -9   3  11          0.54          0.60         0.46 o
  -8   3  11        114.08        112.78        15.54 o
  -7   3  11         30.25         29.39         4.55 o
  -6   3  11         14.00          8.92         1.68 o
  -5   3  11         78.85         57.76         2.00 o
  -4   3  11         26.99         33.36         3.32 o
  -3   3  11        161.15        186.18        11.98 o
  -2   3  11         79.19         85.46         5.06 o
  -1   3  11         10.50         14.01         1.88 o
   0   3  11          1.33          0.85         0.67 o
   1   3  11         26.93         21.00         2.93 o
   2   3  11         11.99          8.69         1.10 o
   3   3  11         13.13         10.74         1.30 o
   4   3  11          5.67          5.08         0.66 o
  -9   4  11         34.10         30.49         3.83 o
  -8   4  11         35.91         45.13         5.51 o
  -7   4  11          0.00          0.60         0.44 o
  -6   4  11          1.44          0.62         0.75 o
  -5   4  11          6.30          4.52         1.30 o
  -4   4  11          1.44          2.07         1.26 o
  -3   4  11         62.46         68.89         4.28 o
  -2   4  11          1.01          0.34         0.78 o
  -1   4  11          4.59          3.72         0.97 o
   0   4  11          2.20          2.02         0.83 o
   1   4  11          0.00         -0.11         0.57 o
   2   4  11         27.57         22.97         5.00 o
   3   4  11          2.67          2.25         0.75 o
  -9   5  11          7.79          6.04         2.05 o
  -8   5  11          7.01          4.52         1.79 o
  -7   5  11          3.58          2.65         1.05 o
  -6   5  11         12.40         12.67         1.68 o
  -5   5  11          0.08         -0.01         0.76 o
  -4   5  11          2.51          4.47         1.34 o
  -3   5  11         22.40         40.53         8.63 o
  -2   5  11         30.11         35.74         2.56 o
  -1   5  11         22.85         28.53         3.25 o
   0   5  11          0.00          0.35         0.82 o
   1   5  11          3.61          3.15         1.03 o
   2   5  11          4.51          4.62         1.39 o
  -8   6  11         14.28         11.55         2.20 o
  -7   6  11         10.83          6.86         1.75 o
  -6   6  11          5.16          3.77         1.43 o
  -5   6  11          7.59          7.38         1.75 o
  -4   6  11          3.00          4.30         1.41 o
  -3   6  11          2.83          2.25         1.28 o
  -2   6  11          0.13          0.32         0.69 o
  -1   6  11         13.78         19.35         2.72 o
   0   6  11          1.25          1.92         1.14 o
   1   6  11          1.06          1.32         0.96 o
  -7   7  11         33.28         36.43         5.10 o
  -6   7  11        112.90        130.97         6.94 o
  -5   7  11          2.63          2.43         1.05 o
  -4   7  11          2.51          2.70         1.31 o
  -3   7  11         16.11         14.87         2.53 o
  -2   7  11        164.70        236.00        15.92 o
  -1   7  11          4.12          3.87         1.46 o
   0  -9  12          8.13         11.21         1.69 o
   1  -9  12         55.60         67.69         3.61 o
   2  -9  12          3.52          3.06         1.11 o
  -3  -8  12         10.58         10.42         1.79 o
  -2  -8  12         22.37         26.66         2.03 o
  -1  -8  12         52.35         62.48         3.73 o
   0  -8  12         84.23        100.53         4.77 o
   1  -8  12         24.95         25.92         1.97 o
   2  -8  12         33.24         36.86         2.54 o
   3  -8  12          0.34          0.53         0.64 o
   4  -8  12         17.13         20.36         1.70 o
  -4  -7  12         35.06         36.93         3.58 o
  -3  -7  12          0.08         -0.20         0.57 o
  -2  -7  12          5.68          4.62         0.82 o
  -1  -7  12          5.07          4.98         0.93 o
   0  -7  12         13.99         11.40         1.22 o
   1  -7  12         79.60         98.62         4.46 o
   2  -7  12          0.60          0.95         0.77 o
   3  -7  12          0.00          0.33         0.64 o
   4  -7  12          1.47          2.51         0.99 o
   5  -7  12          6.12          8.07         1.40 o
  -5  -6  12         13.79         20.13         1.83 o
  -4  -6  12         14.61         13.24         1.26 o
  -3  -6  12         33.51         37.56         2.20 o
  -2  -6  12          2.75          1.93         0.60 o
  -1  -6  12          5.17          4.55         0.79 o
   0  -6  12         16.91         14.37         1.33 o
   1  -6  12          7.71          5.34         0.82 o
   2  -6  12         18.12         19.20         1.60 o
   3  -6  12         33.01         26.08         1.77 o
   4  -6  12         38.84         39.96         3.13 o
   5  -6  12          4.64          2.67         0.89 o
  -6  -5  12          8.36          8.10         1.11 o
  -5  -5  12          0.52          0.16         0.47 o
  -4  -5  12          1.91          1.05         0.63 o
  -3  -5  12          0.09          0.25         0.54 o
  -2  -5  12          0.81          1.11         0.70 o
  -1  -5  12         14.93         14.64         1.28 o
   0  -5  12         45.05         48.64         3.30 o
   1  -5  12          0.87          0.37         0.43 o
   2  -5  12         28.95         32.12         2.01 o
   3  -5  12          4.67          5.84         0.85 o
   4  -5  12          0.00          0.30         0.71 o
   5  -5  12          2.07          1.59         0.63 o
  -7  -4  12          5.02          5.53         1.11 o
  -6  -4  12          0.04         -0.16         0.60 o
  -5  -4  12         29.83         30.50         1.83 o
  -4  -4  12          2.58          3.28         0.63 o
  -3  -4  12         20.57         22.40         1.46 o
  -2  -4  12         32.08         31.16         2.37 o
  -1  -4  12          3.39          3.97         0.66 o
   0  -4  12         27.63         23.86         3.31 o
   1  -4  12          0.09          0.56         0.48 o
   2  -4  12          0.71          1.38         0.54 o
   3  -4  12          7.83          8.61         0.85 o
   4  -4  12         23.33         25.95         2.16 o
   5  -4  12         37.48         45.23         3.02 o
  -7  -3  12         17.48         16.60         1.69 o
  -6  -3  12         14.64         12.36         1.52 o
  -5  -3  12          9.68         10.07         1.02 o
  -4  -3  12        128.13        133.26         7.98 o
  -3  -3  12          9.57         10.55         0.92 o
  -2  -3  12         85.13         85.22         6.35 o
  -1  -3  12         16.40         20.36         1.33 o
   0  -3  12          3.69          2.93         0.51 o
   1  -3  12        147.64        160.69         5.02 o
   2  -3  12          1.35          1.29         0.63 o
   3  -3  12          3.77          5.13         0.99 o
   4  -3  12          4.80          4.10         0.83 o
   5  -3  12         84.88         89.73         5.23 o
  -8  -2  12          5.18          3.49         0.86 o
  -7  -2  12        168.15        180.46        16.42 o
  -6  -2  12          4.50          4.56         1.09 o
  -5  -2  12         45.28         38.70         3.33 o
  -4  -2  12          0.70          0.73         0.48 o
  -3  -2  12        510.01        532.39        22.77 o
  -2  -2  12        158.76        150.30        10.32 o
  -1  -2  12         70.94         58.91         3.00 o
   0  -2  12          3.84          5.22         0.57 o
   1  -2  12         23.65         20.04         1.74 o
   2  -2  12          8.18          8.02         0.99 o
   3  -2  12          4.04          3.12         0.68 o
   4  -2  12          0.31          0.15         0.32 o
   5  -2  12          9.24          8.45         1.05 o
  -8  -1  12          3.49          3.57         0.91 o
  -7  -1  12         46.03         42.77         5.04 o
  -6  -1  12          0.22          0.07         0.37 o
  -5  -1  12         29.58         25.66         1.67 o
  -4  -1  12          8.01          5.45         0.62 o
  -3  -1  12         34.86         32.76         3.26 o
  -2  -1  12          1.70          2.21         0.42 o
  -1  -1  12         14.29         15.18         1.80 o
   0  -1  12         95.59         92.05         5.91 o
   1  -1  12         43.49         42.23         3.31 o
   2  -1  12        108.57        118.89         3.73 o
   3  -1  12         24.25         21.90         3.11 o
   4  -1  12          2.67          2.66         0.80 o
   5  -1  12          0.08          0.22         0.57 o
  -8   0  12          5.85          4.11         0.87 o
  -7   0  12          0.11         -0.25         0.50 o
  -6   0  12         16.50         14.25         1.50 o
  -5   0  12          0.22          0.41         0.34 o
  -4   0  12         13.82         14.27         1.83 o
  -3   0  12          4.15          3.90         0.49 o
  -2   0  12         54.31         44.78         5.96 o
  -1   0  12        101.17         89.30         7.07 o
   0   0  12          3.40          3.49         0.49 o
   1   0  12          0.01         -0.05         0.31 o
   2   0  12          5.87          4.82         0.62 o
   3   0  12         28.41         31.57         1.92 o
   4   0  12          1.12          0.73         0.69 o
   5   0  12          5.33          5.37         0.70 o
  -9   1  12          6.70          6.55         1.12 o
  -8   1  12          1.37          0.68         0.42 o
  -7   1  12         13.67         10.18         0.86 o
  -6   1  12          0.35          0.83         0.41 o
  -5   1  12          2.43          1.57         0.49 o
  -4   1  12          7.26          6.01         1.05 o
  -3   1  12         14.02          7.72         1.86 o
  -2   1  12         80.19         72.37         9.40 o
  -1   1  12          1.15          0.43         0.32 o
   0   1  12         12.45         11.07         2.29 o
   1   1  12         80.21         81.39         5.71 o
   2   1  12         48.51         43.80         2.22 o
   3   1  12          0.09         -0.13         0.27 o
   4   1  12         10.80          8.20         1.03 o
  -9   2  12          8.18          9.31         1.28 o
  -8   2  12          2.63          1.99         0.68 o
  -7   2  12          1.59          1.84         0.47 o
  -6   2  12          6.28          3.60         1.30 o
  -5   2  12         64.89         60.19         9.41 o
  -4   2  12        204.16        172.32        26.89 o
  -3   2  12        119.26         77.32         7.90 o
  -2   2  12          7.66          5.52         2.80 o
  -1   2  12          0.69          0.47         0.30 o
   0   2  12         51.85         44.77         7.73 o
   1   2  12        128.21        113.78        14.67 o
   2   2  12          4.16          2.10         0.43 o
   3   2  12         66.89         69.68         4.83 o
  -8   3  12          1.99          1.30         0.83 o
  -7   3  12        136.57        116.94        29.52 o
  -6   3  12          0.43          0.10         0.31 o
  -5   3  12         43.05         61.31         5.97 o
  -4   3  12          1.55          2.25         0.95 o
  -3   3  12        285.13        357.02        20.32 o
  -2   3  12          4.39          3.13         1.32 o
  -1   3  12          1.62          2.43         1.17 o
   0   3  12          0.33         -0.14         0.63 o
   1   3  12          6.15          4.11         1.71 o
   2   3  12         64.43         58.22         7.90 o
   3   3  12          1.46          2.10         0.64 o
  -8   4  12         18.64         16.31         4.91 o
  -7   4  12         10.97          9.95         2.12 o
  -6   4  12          0.36          0.57         0.97 o
  -5   4  12          7.35          8.20         1.83 o
  -4   4  12        117.24        135.04         8.54 o
  -3   4  12         36.93         44.23         3.72 o
  -2   4  12         28.36         32.47         3.31 o
  -1   4  12         50.91         74.56         4.31 o
   0   4  12          0.17          0.77         0.77 o
   1   4  12          3.08          2.39         1.03 o
   2   4  12         47.74         61.98         6.38 o
  -7   5  12         66.00         82.61         6.28 o
  -6   5  12          2.38          2.41         1.35 o
  -5   5  12         50.40         58.42         4.71 o
  -4   5  12         13.48         13.92         1.91 o
  -3   5  12          1.56          0.37         1.25 o
  -2   5  12         15.79         18.00         2.08 o
  -1   5  12          1.12          1.14         0.92 o
   0   5  12          7.12          6.07         1.35 o
   1   5  12         20.78         33.61         4.72 o
  -6   6  12          6.84          9.62         2.11 o
  -5   6  12          1.63          3.05         1.17 o
  -4   6  12          7.23          9.65         2.08 o
  -3   6  12          1.47          3.13         1.52 o
  -2   6  12          1.51         -0.55         1.02 o
  -1   6  12         16.68         20.91         2.78 o
  -2  -7  13        206.10        249.50        11.32 o
  -1  -7  13          0.31          2.35         0.95 o
   0  -7  13        141.61        176.78         8.83 o
   1  -7  13          0.86          0.39         0.62 o
   2  -7  13         55.76         58.50         3.05 o
   3  -7  13         22.73         29.32         2.85 o
  -4  -6  13          9.42         10.72         1.46 o
  -3  -6  13         14.26         16.15         1.92 o
  -2  -6  13         15.67         17.03         1.52 o
  -1  -6  13         59.37         63.56         2.97 o
   0  -6  13         10.20          8.34         0.95 o
   1  -6  13         17.67         15.49         1.33 o
   2  -6  13          0.97          0.99         0.81 o
   3  -6  13         18.64         18.51         2.47 o
  -5  -5  13         40.19         46.19         3.90 o
  -4  -5  13         52.72         50.64         4.02 o
  -3  -5  13          4.89          4.75         0.77 o
  -2  -5  13         22.18         19.83         1.71 o
  -1  -5  13          0.41          0.99         0.54 o
   0  -5  13          4.65          4.32         0.85 o
   1  -5  13         46.51         44.80         2.24 o
   2  -5  13          0.78          0.65         0.59 o
   3  -5  13         21.85         23.40         1.68 o
   4  -5  13          7.18          7.14         1.47 o
  -6  -4  13          0.53          0.66         0.72 o
  -5  -4  13          2.84          2.75         1.03 o
  -4  -4  13          0.37          0.56         0.64 o
  -3  -4  13          0.10          0.49         0.54 o
  -2  -4  13         29.66         31.36         1.82 o
  -1  -4  13         19.41         22.69         1.65 o
   0  -4  13          4.54          3.75         0.69 o
   1  -4  13         44.54         50.19         2.25 o
   2  -4  13          0.55          1.35         0.59 o
   3  -4  13          4.66          3.92         1.20 o
   4  -4  13          9.72         10.23         1.34 o
  -6  -3  13         18.05         19.78         1.37 o
  -5  -3  13         18.15         15.06         1.19 o
  -4  -3  13          0.03          0.12         0.41 o
  -3  -3  13        117.93        120.91        11.73 o
  -2  -3  13          6.94          6.25         1.01 o
  -1  -3  13        110.42        101.70         7.55 o
   0  -3  13         10.51          8.82         0.96 o
   1  -3  13         53.26         52.84         3.79 o
   2  -3  13          0.70          1.09         0.77 o
   3  -3  13         10.09         10.02         1.12 o
   4  -3  13          0.94          1.32         0.58 o
  -7  -2  13         10.73         10.06         1.34 o
  -6  -2  13          1.64          2.13         0.96 o
  -5  -2  13         13.96         11.35         1.51 o
  -4  -2  13        101.13        110.43         9.84 o
  -3  -2  13         34.49         32.19         3.15 o
  -2  -2  13          3.65          4.23         0.62 o
  -1  -2  13         12.81         12.95         1.88 o
   0  -2  13          0.01          0.12         0.43 o
   1  -2  13          6.02          3.68         0.79 o
   2  -2  13         86.34        104.41         4.05 o
   3  -2  13          0.04          0.26         0.37 o
   4  -2  13          9.93         10.71         1.25 o
  -7  -1  13          0.27         -0.07         0.38 o
  -6  -1  13         50.64         52.57         5.79 o
  -5  -1  13          2.08          1.32         0.51 o
  -4  -1  13         80.35         88.17        12.27 o
  -3  -1  13         15.27         11.67         2.03 o
  -2  -1  13          7.16          7.52         0.94 o
  -1  -1  13         60.64         58.99         6.67 o
   0  -1  13          9.35          8.40         0.77 o
   1  -1  13          1.06          1.18         0.65 o
   2  -1  13          3.55          2.35         0.81 o
   3  -1  13          9.85          6.41         1.12 o
   4  -1  13          7.14          5.55         0.85 o
  -7   0  13          4.22          2.30         0.85 o
  -6   0  13         89.57         77.76        10.99 o
  -5   0  13          0.31         -0.28         0.48 o
  -4   0  13          1.74          0.68         0.46 o
  -3   0  13          4.40          2.83         0.69 o
  -2   0  13          6.65          4.53         1.04 o
  -1   0  13          9.66          7.18         1.45 o
   0   0  13          2.71          3.58         0.90 o
   1   0  13         22.11         19.99         3.51 o
   2   0  13          0.95          0.55         0.50 o
   3   0  13          0.56          0.60         0.66 o
  -7   1  13         38.07         41.51         5.61 o
  -6   1  13          0.24          0.12         0.41 o
  -5   1  13         17.73         15.50         2.66 o
  -4   1  13         52.11         37.94         7.71 o
  -3   1  13         25.94         23.98         3.52 o
  -2   1  13         16.96         10.91         2.10 o
  -1   1  13         45.70         33.80         6.37 o
   0   1  13         38.73         32.15         7.58 o
   1   1  13          9.21          6.06         1.78 o
   2   1  13          4.81          4.40         0.81 o
   3   1  13          7.05          6.32         0.84 o
  -7   2  13          1.60          0.32         0.82 o
  -6   2  13          6.34          4.13         1.04 o
  -5   2  13          5.15          3.33         1.16 o
  -4   2  13          4.50          1.35         0.94 o
  -3   2  13        121.19        168.40        10.23 o
  -2   2  13         18.94         17.60         2.45 o
  -1   2  13         48.36         66.07         4.91 o
   0   2  13         21.90         12.67         3.39 o
   1   2  13         43.66         30.69         8.68 o
   2   2  13         59.53         50.96         9.25 o
  -7   3  13          0.00         -0.51         0.51 o
  -6   3  13         34.33         44.74         3.67 o
  -5   3  13         15.46         25.63         2.61 o
  -4   3  13         26.66         23.87         4.07 o
  -3   3  13        136.14        193.01         9.58 o
  -2   3  13          9.91         13.87         3.18 o
  -1   3  13          9.13          9.25         2.74 o
   0   3  13          0.12         -0.76         1.45 o
   1   3  13         33.16         45.28         5.53 o
  -6   4  13        104.33        144.09        12.00 o
  -5   4  13          4.42          3.33         1.30 o
  -4   4  13          5.65          6.87         1.60 o
  -3   4  13          1.48          1.61         1.28 o
  -2   4  13          3.94          5.81         2.41 o
  -1   4  13         15.06         21.50         3.25 o
   0   4  13         49.09         64.24         4.39 o
  -5   5  13         13.33         19.90         3.01 o
  -4   5  13         18.02         19.35         2.42 o
  -3   5  13         11.29         17.12         3.71 o
  -2   5  13          0.88          2.92         1.44 o
  -1  -6  14          1.44          1.10         0.92 o
   0  -6  14          0.28          0.37         0.67 o
   1  -6  14        136.75        163.41         6.76 o
  -3  -5  14          0.33         -0.27         0.71 o
  -2  -5  14         57.48         60.93         4.72 o
  -1  -5  14          3.27          2.69         0.75 o
   0  -5  14          0.17          0.44         0.58 o
   1  -5  14          3.73          2.29         1.00 o
   2  -5  14          8.32          5.60         1.43 o
  -4  -4  14          0.07         -0.03         0.53 o
  -3  -4  14         13.01         14.79         1.46 o
  -2  -4  14         14.84         14.45         1.32 o
  -1  -4  14         11.25          8.78         1.01 o
   0  -4  14         35.07         35.72         2.22 o
   1  -4  14         33.08         26.96         1.88 o
   2  -4  14          0.18          0.98         0.62 o
  -5  -3  14         39.00         41.80         3.92 o
  -4  -3  14          9.75         10.52         1.19 o
  -3  -3  14         12.49         11.43         1.20 o
  -2  -3  14          6.23          3.86         0.79 o
  -1  -3  14         35.82         37.42         2.42 o
   0  -3  14          3.09          1.65         0.57 o
   1  -3  14          6.77          3.65         0.88 o
   2  -3  14         44.40         44.91         4.88 o
  -6  -2  14          5.26          5.33         1.99 o
  -5  -2  14         24.94         22.81         3.19 o
  -4  -2  14          6.64          5.38         0.88 o
  -3  -2  14         65.33         59.76         7.16 o
  -2  -2  14         25.75         23.27         1.88 o
  -1  -2  14         53.56         50.92         4.53 o
   0  -2  14          8.37          6.86         0.97 o
   1  -2  14          5.91          5.17         1.23 o
   2  -2  14         76.92         85.42         5.67 o
  -6  -1  14        249.58        261.01        29.46 o
  -5  -1  14          0.88          1.20         0.65 o
  -4  -1  14         28.98         25.00         2.41 o
  -3  -1  14         56.92         60.34         8.20 o
  -2  -1  14          3.68          2.96         0.86 o
  -1  -1  14          0.95          0.26         0.53 o
   0  -1  14          2.24          2.02         0.74 o
   1  -1  14          1.19          1.35         0.51 o
   2  -1  14         30.97         26.92         2.55 o
  -6   0  14         11.38          9.88         2.95 o
  -5   0  14        226.55        240.59        46.37 o
  -4   0  14         19.77         13.85         2.96 o
  -3   0  14         44.69         45.11         6.44 o
  -2   0  14          0.00          0.08         0.33 o
  -1   0  14          0.95          0.55         0.48 o
   0   0  14          2.30          2.48         0.59 o
   1   0  14          0.19          0.36         0.53 o
   2   0  14          0.02          0.08         0.53 o
  -6   1  14          0.91          1.20         0.77 o
  -5   1  14         26.98         30.38         5.48 o
  -4   1  14          0.00          0.53         0.38 o
  -3   1  14          2.73          0.88         0.63 o
  -2   1  14          1.93          0.77         0.34 o
  -1   1  14         19.32         17.49         6.16 o
   0   1  14        111.85         55.01         3.19 o
   1   1  14         25.53         20.72         5.16 o
  -6   2  14          4.13          2.69         1.72 o
  -5   2  14          2.49          1.46         1.68 o
  -4   2  14         18.74         25.26         3.70 o
  -3   2  14          0.28          0.95         1.18 o
  -2   2  14          7.61          7.44         1.64 o
  -1   2  14          4.89          4.54         1.78 o
   0   2  14          0.27          0.56         1.10 o
  -5   3  14          0.36         -0.41         1.11 o
  -4   3  14         10.96         13.31         3.39 o
  -3   3  14         15.14         19.96         3.08 o
  -2   3  14          0.01         -0.48         1.73 o
  -2  -3  15         11.15          8.72         1.47 o
  -1  -3  15         28.30         29.70         3.30 o
  -3  -2  15          0.02         -0.06         0.58 o
  -2  -2  15          0.34          0.77         0.56 o
  -1  -2  15          0.58          1.31         0.90 o
  -3  -1  15         51.67         57.55         9.28 o
  -2  -1  15          0.25          0.83         0.55 o
  -1  -1  15         57.58         54.99         9.15 o
  -3   0  15         23.12         18.33         6.04 o
  -2   0  15         44.25         39.59        12.98 o
                                                
